# Supplementary material for: Phylodynamic reconstruction of major chicken infectious anemia virus clades epidemiology, dispersal, and evolution
Source: Front Microbiol. 2025 Jan 17;16:1527335. doi: 10.3389/fmicb.2025.1527335 (PMC11782247; doi:10.3389/fmicb.2025.1527335)
Supplement: Supplementary file 1 [file Table_1.xlsx]

## Sheet: Foglio2
Etichette di riga	Conteggio di Name
Argentina	31
Brazil	7
Cambodia	3
Cameroon	47
Chile	2
China	436
Croatia	4
Egypt	60
India	65
Indonesia	10
Iran	8
Iraq	6
Israel	4
Italy	11
Japan	47
Laos	16
Malaysia	12
Nigeria	9
Pakistan	18
Philippines	10
Poland	15
SouthAfrica	7
SouthKorea	31
Taiwan	108
Thailand	13
Tunisia	22
Turkey	21
Uruguay	25
USA	28
VietNam	73
WestBank	2
(vuoto)
Totale complessivo	1151

## Sheet: Data
	Name	number	Area	Country	Collection Date
1	PP537589.1|Asia|Pakistan|24/02/2024	PP537589.1	Asia	Pakistan	2024-02-24
2	PP354989.1|Asia|China|2020-05	PP354989.1	Asia	China	2020-05
3	PP354990.1|Asia|China|2020-07	PP354990.1	Asia	China	2020-07
4	PP354991.1|Asia|China|2020-07	PP354991.1	Asia	China	2020-07
5	PP354992.1|Asia|China|2020-09	PP354992.1	Asia	China	2020-09
6	PP354993.1|Asia|China|2021-03	PP354993.1	Asia	China	2021-03
7	PP354994.1|Asia|China|2021-04	PP354994.1	Asia	China	2021-04
8	PP354997.1|Asia|China|2021-05	PP354997.1	Asia	China	2021-05
9	PP354999.1|Asia|China|2021-07	PP354999.1	Asia	China	2021-07
10	PP355000.1|Asia|China|2021-07	PP355000.1	Asia	China	2021-07
11	PP355001.1|Asia|China|2021-11	PP355001.1	Asia	China	2021-11
12	PP355002.1|Asia|China|2021-11	PP355002.1	Asia	China	2021-11
13	PP355003.1|Asia|China|2021-11	PP355003.1	Asia	China	2021-11
14	PP355004.1|Asia|China|2021-04	PP355004.1	Asia	China	2021-04
15	PP355005.1|Asia|China|2021-04	PP355005.1	Asia	China	2021-04
16	PP355006.1|Asia|China|2022-10	PP355006.1	Asia	China	2022-10
17	PP355007.1|Asia|China|2022-10	PP355007.1	Asia	China	2022-10
18	PP355008.1|Asia|China|2022-10	PP355008.1	Asia	China	2022-10
19	PP358767.1|Asia|Pakistan|24/12/2023	PP358767.1	Asia	Pakistan	2023-12-24
20	PP354085.1|Asia|Pakistan|28/11/2023	PP354085.1	Asia	Pakistan	2023-11-28
21	PP336780.1|Asia|China|07/04/2023	PP336780.1	Asia	China	2023-04-07
22	PP336781.1|Asia|China|14/04/2023	PP336781.1	Asia	China	2023-04-14
23	PP336782.1|Asia|China|15/04/2023	PP336782.1	Asia	China	2023-04-15
24	PP336783.1|Asia|China|19/04/2023	PP336783.1	Asia	China	2023-04-19
25	PP336784.1|Asia|China|12/05/2023	PP336784.1	Asia	China	2023-05-12
26	PP336785.1|Asia|China|13/05/2023	PP336785.1	Asia	China	2023-05-13
27	PP336786.1|Asia|China|15/05/2023	PP336786.1	Asia	China	2023-05-15
28	PP336787.1|Asia|China|22/05/2023	PP336787.1	Asia	China	2023-05-22
29	PP336788.1|Asia|China|10/06/2023	PP336788.1	Asia	China	2023-06-10
30	PP336789.1|Asia|China|13/06/2023	PP336789.1	Asia	China	2023-06-13
31	PP336790.1|Asia|China|22/06/2023	PP336790.1	Asia	China	2023-06-22
32	PP336791.1|Asia|China|12/07/2023	PP336791.1	Asia	China	2023-07-12
33	PP336792.1|Asia|China|18/07/2023	PP336792.1	Asia	China	2023-07-18
34	PP336793.1|Asia|China|29/07/2023	PP336793.1	Asia	China	2023-07-29
35	PP259621.1|Asia|Pakistan|14/10/2023	PP259621.1	Asia	Pakistan	2023-10-14
36	MW239170.1|Asia|SouthKorea|10/09/2019	MW239170.1	Asia	SouthKorea	2019-09-10
37	OR933736.1|Asia|Philippines|2018	OR933736.1	Asia	Philippines	2018
38	OR933737.1|Asia|Philippines|2018	OR933737.1	Asia	Philippines	2018
39	OR933738.1|Asia|Philippines|2018	OR933738.1	Asia	Philippines	2018
40	OR933739.1|Asia|Philippines|2018	OR933739.1	Asia	Philippines	2018
41	OR933740.1|Asia|Philippines|2018	OR933740.1	Asia	Philippines	2018
42	OR933741.1|Asia|Philippines|2020	OR933741.1	Asia	Philippines	2020
43	OR933742.1|Asia|Philippines|2021	OR933742.1	Asia	Philippines	2021
44	OR933743.1|Asia|Philippines|2021	OR933743.1	Asia	Philippines	2021
45	OR933744.1|Asia|Philippines|2021	OR933744.1	Asia	Philippines	2021
46	OR722727.1|Asia|Indonesia|2021	OR722727.1	Asia	Indonesia	2021
47	OR722728.1|Asia|Indonesia|2021	OR722728.1	Asia	Indonesia	2021
48	OR722729.1|Asia|Indonesia|2021	OR722729.1	Asia	Indonesia	2021
49	OR722730.1|Asia|Indonesia|2021	OR722730.1	Asia	Indonesia	2021
50	OR722731.1|Asia|Indonesia|2021	OR722731.1	Asia	Indonesia	2021
51	OR722732.1|Asia|Indonesia|2021	OR722732.1	Asia	Indonesia	2021
52	OR722733.1|Asia|Indonesia|2021	OR722733.1	Asia	Indonesia	2021
53	OR722734.1|Asia|Indonesia|2021	OR722734.1	Asia	Indonesia	2021
54	OR722735.1|Asia|Indonesia|2021	OR722735.1	Asia	Indonesia	2021
55	OR722736.1|Asia|Indonesia|2021	OR722736.1	Asia	Indonesia	2021
56	OR542967.1|Asia|Pakistan|18/07/2023	OR542967.1	Asia	Pakistan	2023-07-18
57	OR542968.1|Asia|Pakistan|18/08/2023	OR542968.1	Asia	Pakistan	2023-08-18
58	OR466131.1|Asia|Pakistan|11/07/2023	OR466131.1	Asia	Pakistan	2023-07-11
59	OR423058.1|Asia|Pakistan|10/07/2023	OR423058.1	Asia	Pakistan	2023-07-10
60	OQ420481.1|Asia|China|25/08/2021	OQ420481.1	Asia	China	2021-08-25
61	OQ420490.1|Asia|China|01/08/2022	OQ420490.1	Asia	China	2022-08-01
62	OQ420491.1|Asia|China|06/09/2022	OQ420491.1	Asia	China	2022-09-06
63	OQ420492.1|Asia|China|07/09/2022	OQ420492.1	Asia	China	2022-09-07
64	OQ850268.1|Asia|China|2021	OQ850268.1	Asia	China	2021
65	OQ850269.1|Asia|China|2021	OQ850269.1	Asia	China	2021
66	OQ850270.1|Asia|China|2021	OQ850270.1	Asia	China	2021
67	OQ850271.1|Asia|China|2021	OQ850271.1	Asia	China	2021
68	OQ850272.1|Asia|China|2021	OQ850272.1	Asia	China	2021
69	OQ850273.1|Asia|China|2021	OQ850273.1	Asia	China	2021
70	OQ850274.1|Asia|China|2021	OQ850274.1	Asia	China	2021
71	OQ850275.1|Asia|China|2021	OQ850275.1	Asia	China	2021
72	OQ850276.1|Asia|China|2021	OQ850276.1	Asia	China	2021
73	OQ850277.1|Asia|China|2021	OQ850277.1	Asia	China	2021
74	OQ850278.1|Asia|China|2021	OQ850278.1	Asia	China	2021
75	OQ850279.1|Asia|China|2021	OQ850279.1	Asia	China	2021
76	OQ850280.1|Asia|China|2021	OQ850280.1	Asia	China	2021
77	OQ850281.1|Asia|China|2021	OQ850281.1	Asia	China	2021
78	OQ850282.1|Asia|China|2021	OQ850282.1	Asia	China	2021
79	OQ850283.1|Asia|China|2021	OQ850283.1	Asia	China	2021
80	OQ850284.1|Asia|China|2021	OQ850284.1	Asia	China	2021
81	OQ850285.1|Asia|China|2021	OQ850285.1	Asia	China	2021
82	OR261062.1|Asia|China|2020	OR261062.1	Asia	China	2020
83	OR261063.1|Asia|China|2021	OR261063.1	Asia	China	2021
84	OR261064.1|Asia|China|2021	OR261064.1	Asia	China	2021
85	OR261065.1|Asia|China|2021	OR261065.1	Asia	China	2021
86	OR261066.1|Asia|China|2021	OR261066.1	Asia	China	2021
87	OR261068.1|Asia|China|2021	OR261068.1	Asia	China	2021
88	OR261069.1|Asia|China|2021	OR261069.1	Asia	China	2021
89	OQ869186.1|Asia|China|17/05/2019	OQ869186.1	Asia	China	2019-05-17
90	OQ869187.1|Asia|China|22/04/2019	OQ869187.1	Asia	China	2019-04-22
91	OQ869188.1|Asia|China|13/09/2019	OQ869188.1	Asia	China	2019-09-13
92	OQ869189.1|Asia|China|08/05/2020	OQ869189.1	Asia	China	2020-05-08
93	OQ869190.1|Asia|China|11/05/2020	OQ869190.1	Asia	China	2020-05-11
94	OQ869191.1|Asia|China|29/05/2020	OQ869191.1	Asia	China	2020-05-29
95	OQ869192.1|Asia|China|05/06/2020	OQ869192.1	Asia	China	2020-06-05
96	OQ869193.1|Asia|China|11/08/2020	OQ869193.1	Asia	China	2020-08-11
97	OQ869194.1|Asia|China|26/07/2020	OQ869194.1	Asia	China	2020-07-26
98	OQ869195.1|Asia|China|19/09/2020	OQ869195.1	Asia	China	2020-09-19
99	OQ869196.1|Asia|China|22/01/2021	OQ869196.1	Asia	China	2021-01-22
100	OQ869197.1|Asia|China|19/02/2021	OQ869197.1	Asia	China	2021-02-19
101	OQ869198.1|Asia|China|02/03/2021	OQ869198.1	Asia	China	2021-03-02
102	OQ869199.1|Asia|China|05/03/2021	OQ869199.1	Asia	China	2021-03-05
103	OQ869200.1|Asia|China|13/06/2021	OQ869200.1	Asia	China	2021-06-13
104	OQ869201.1|Asia|China|21/03/2021	OQ869201.1	Asia	China	2021-03-21
105	OQ869202.1|Asia|China|11/10/2021	OQ869202.1	Asia	China	2021-10-11
106	OQ869203.1|Asia|China|17/04/2021	OQ869203.1	Asia	China	2021-04-17
107	OQ869204.1|Asia|China|20/02/2022	OQ869204.1	Asia	China	2022-02-20
108	OQ869205.1|Asia|China|14/03/2022	OQ869205.1	Asia	China	2022-03-14
109	OQ869206.1|Asia|China|24/03/2022	OQ869206.1	Asia	China	2022-03-24
110	OQ869207.1|Asia|China|19/05/2022	OQ869207.1	Asia	China	2022-05-19
111	OQ869208.1|Asia|China|30/04/2022	OQ869208.1	Asia	China	2022-04-30
112	OQ869209.1|Asia|China|17/09/2022	OQ869209.1	Asia	China	2022-09-17
113	OQ869210.1|Asia|China|21/08/2022	OQ869210.1	Asia	China	2022-08-21
114	OQ869211.1|Asia|China|09/10/2022	OQ869211.1	Asia	China	2022-10-09
115	OQ869212.1|Asia|China|26/11/2022	OQ869212.1	Asia	China	2022-11-26
116	OQ817859.1|Asia|China|2020-09	OQ817859.1	Asia	China	2020-09
117	OQ376290.1|MiddleEast|Egypt|2022	OQ376290.1	MiddleEast	Egypt	2022
118	OQ376291.1|MiddleEast|Egypt|2022	OQ376291.1	MiddleEast	Egypt	2022
119	OQ376292.1|MiddleEast|Egypt|2022	OQ376292.1	MiddleEast	Egypt	2022
120	OQ376293.1|MiddleEast|Egypt|2022	OQ376293.1	MiddleEast	Egypt	2022
121	OQ376294.1|MiddleEast|Egypt|2022	OQ376294.1	MiddleEast	Egypt	2022
122	OQ383377.1|Asia|Pakistan|06/01/2023	OQ383377.1	Asia	Pakistan	2023-01-06
123	OM799940.1|Asia|China|2020	OM799940.1	Asia	China	2020
124	OQ116654.1|Asia|China|2019-04	OQ116654.1	Asia	China	2019-04
125	OQ116655.1|Asia|China|2018-08	OQ116655.1	Asia	China	2018-08
126	OQ116656.1|Asia|China|2019-12	OQ116656.1	Asia	China	2019-12
127	OQ116657.1|Asia|China|2018-11	OQ116657.1	Asia	China	2018-11
128	OQ116658.1|Asia|China|2019-10	OQ116658.1	Asia	China	2019-10
129	OQ116659.1|Asia|China|2018-10	OQ116659.1	Asia	China	2018-10
130	OQ116660.1|Asia|China|2019-04	OQ116660.1	Asia	China	2019-04
131	OQ116661.1|Asia|China|2019-11	OQ116661.1	Asia	China	2019-11
132	OQ116662.1|Asia|China|2019-04	OQ116662.1	Asia	China	2019-04
133	OQ116663.1|Asia|China|2019-11	OQ116663.1	Asia	China	2019-11
134	OQ116664.1|Asia|China|2019-07	OQ116664.1	Asia	China	2019-07
135	OQ116665.1|Asia|China|2018-10	OQ116665.1	Asia	China	2018-10
136	OQ116666.1|Asia|China|2019-07	OQ116666.1	Asia	China	2019-07
137	OQ116667.1|Asia|China|2019-12	OQ116667.1	Asia	China	2019-12
138	OQ116668.1|Asia|China|2018-12	OQ116668.1	Asia	China	2018-12
139	OQ116669.1|Asia|China|2019-12	OQ116669.1	Asia	China	2019-12
140	OQ116670.1|Asia|China|2019-12	OQ116670.1	Asia	China	2019-12
141	OQ116671.1|Asia|China|2019-09	OQ116671.1	Asia	China	2019-09
142	OQ116672.1|Asia|China|2019-06	OQ116672.1	Asia	China	2019-06
143	OQ116673.1|Asia|China|2019-11	OQ116673.1	Asia	China	2019-11
144	OQ116674.1|Asia|China|2019-12	OQ116674.1	Asia	China	2019-12
145	OP776182.1|Asia|India|28/06/2021	OP776182.1	Asia	India	2021-06-28
146	OP776183.1|Asia|India|10/04/2022	OP776183.1	Asia	India	2022-04-10
147	OP776184.1|Asia|India|10/06/2022	OP776184.1	Asia	India	2022-06-10
148	OM799854.1|Asia|China|2018	OM799854.1	Asia	China	2018
149	OP650247.1|MiddleEast|Egypt|2019	OP650247.1	MiddleEast	Egypt	2019
150	OP650248.1|MiddleEast|Egypt|2019	OP650248.1	MiddleEast	Egypt	2019
151	OQ749509.1|Asia|China|01/07/2021	OQ749509.1	Asia	China	2021-07-01
152	OQ267594.1|Asia|China|18/12/2021	OQ267594.1	Asia	China	2021-12-18
153	OQ267595.1|Asia|China|18/12/2021	OQ267595.1	Asia	China	2021-12-18
154	OQ267596.1|Asia|China|18/12/2021	OQ267596.1	Asia	China	2021-12-18
155	OM799939.1|Asia|China|2020	OM799939.1	Asia	China	2020
156	OP038321.1|Asia|China|2021	OP038321.1	Asia	China	2021
157	OP038322.1|Asia|China|2020	OP038322.1	Asia	China	2020
158	OP038323.1|Asia|China|2021	OP038323.1	Asia	China	2021
159	OP038324.1|Asia|China|2021	OP038324.1	Asia	China	2021
160	OP038325.1|Asia|China|2021	OP038325.1	Asia	China	2021
161	OP038326.1|Asia|China|2021	OP038326.1	Asia	China	2021
162	OP038327.1|Asia|China|2021	OP038327.1	Asia	China	2021
163	OP038328.1|Asia|China|2021	OP038328.1	Asia	China	2021
164	OP038329.1|Asia|China|2021	OP038329.1	Asia	China	2021
165	OP038330.1|Asia|China|2021	OP038330.1	Asia	China	2021
166	OP038331.1|Asia|China|2021	OP038331.1	Asia	China	2021
167	OP038332.1|Asia|China|2021	OP038332.1	Asia	China	2021
168	OP038333.1|Asia|China|2021	OP038333.1	Asia	China	2021
169	OP038334.1|Asia|China|2021	OP038334.1	Asia	China	2021
170	OP038335.1|Asia|China|2021	OP038335.1	Asia	China	2021
171	OP038336.1|Asia|China|2021	OP038336.1	Asia	China	2021
172	OP038337.1|Asia|China|2021	OP038337.1	Asia	China	2021
173	OP038338.1|Asia|China|2021	OP038338.1	Asia	China	2021
174	OP038339.1|Asia|China|2021	OP038339.1	Asia	China	2021
175	OP038340.1|Asia|China|2021	OP038340.1	Asia	China	2021
176	OP038341.1|Asia|China|2021	OP038341.1	Asia	China	2021
177	OP038342.1|Asia|China|2021	OP038342.1	Asia	China	2021
178	OP038343.1|Asia|China|2021	OP038343.1	Asia	China	2021
179	OP038344.1|Asia|China|2021	OP038344.1	Asia	China	2021
180	OP038345.1|Asia|China|2021	OP038345.1	Asia	China	2021
181	OP038346.1|Asia|China|2021	OP038346.1	Asia	China	2021
182	OP038347.1|Asia|China|2021	OP038347.1	Asia	China	2021
183	OP038348.1|Asia|China|2021	OP038348.1	Asia	China	2021
184	OP038349.1|Asia|China|2021	OP038349.1	Asia	China	2021
185	OP038350.1|Asia|China|2021	OP038350.1	Asia	China	2021
186	OP038351.1|Asia|China|2021	OP038351.1	Asia	China	2021
187	OP038352.1|Asia|China|2021	OP038352.1	Asia	China	2021
188	OP038353.1|Asia|China|2021	OP038353.1	Asia	China	2021
189	OP038354.1|Asia|China|2021	OP038354.1	Asia	China	2021
190	OP038355.1|Asia|China|2021	OP038355.1	Asia	China	2021
191	OP038356.1|Asia|China|2021	OP038356.1	Asia	China	2021
192	OP038357.1|Asia|China|2021	OP038357.1	Asia	China	2021
193	OP038358.1|Asia|China|2021	OP038358.1	Asia	China	2021
194	OP038359.1|Asia|China|2021	OP038359.1	Asia	China	2021
195	OP038360.1|Asia|China|2021	OP038360.1	Asia	China	2021
196	OP038361.1|Asia|China|2021	OP038361.1	Asia	China	2021
197	OP038362.1|Asia|China|2021	OP038362.1	Asia	China	2021
198	OP038363.1|Asia|China|2021	OP038363.1	Asia	China	2021
199	OP038364.1|Asia|China|2021	OP038364.1	Asia	China	2021
200	OP038365.1|Asia|China|2021	OP038365.1	Asia	China	2021
201	OP038366.1|Asia|China|2021	OP038366.1	Asia	China	2021
202	OP038367.1|Asia|China|2021	OP038367.1	Asia	China	2021
203	OP038368.1|Asia|China|2021	OP038368.1	Asia	China	2021
204	OP038369.1|Asia|China|2021	OP038369.1	Asia	China	2021
205	OP038370.1|Asia|China|2021	OP038370.1	Asia	China	2021
206	OP038371.1|Asia|China|2021	OP038371.1	Asia	China	2021
207	OP038372.1|Asia|China|2021	OP038372.1	Asia	China	2021
208	OP038373.1|Asia|China|2021	OP038373.1	Asia	China	2021
209	OP038374.1|Asia|China|2021	OP038374.1	Asia	China	2021
210	OP038375.1|Asia|China|2021	OP038375.1	Asia	China	2021
211	OP038376.1|Asia|China|2021	OP038376.1	Asia	China	2021
212	OP038377.1|Asia|China|2021	OP038377.1	Asia	China	2021
213	OP038378.1|Asia|China|2021	OP038378.1	Asia	China	2021
214	OP038379.1|Asia|China|2021	OP038379.1	Asia	China	2021
215	OP038380.1|Asia|China|2021	OP038380.1	Asia	China	2021
216	OP038381.1|Asia|China|2021	OP038381.1	Asia	China	2021
217	OP038382.1|Asia|China|2021	OP038382.1	Asia	China	2021
218	OP038383.1|Asia|China|2021	OP038383.1	Asia	China	2021
219	OP038384.1|Asia|China|2021	OP038384.1	Asia	China	2021
220	OP038385.1|Asia|China|2021	OP038385.1	Asia	China	2021
221	OP038386.1|Asia|China|2021	OP038386.1	Asia	China	2021
222	OP038387.1|Asia|China|2021	OP038387.1	Asia	China	2021
223	OP038388.1|Asia|China|2021	OP038388.1	Asia	China	2021
224	OP038389.1|Asia|China|2021	OP038389.1	Asia	China	2021
225	OP038390.1|Asia|China|2021	OP038390.1	Asia	China	2021
226	OP038391.1|Asia|China|2021	OP038391.1	Asia	China	2021
227	OP038392.1|Asia|China|2021	OP038392.1	Asia	China	2021
228	OM799698.1|Asia|China|2018	OM799698.1	Asia	China	2018
229	LC760360.1|Asia|Japan|2019	LC760360.1	Asia	Japan	2019
230	LC760361.1|Asia|Japan|2019	LC760361.1	Asia	Japan	2019
231	LC760362.1|Asia|Japan|2020	LC760362.1	Asia	Japan	2020
232	LC760363.1|Asia|Japan|2020	LC760363.1	Asia	Japan	2020
233	LC760364.1|Asia|Japan|2020	LC760364.1	Asia	Japan	2020
234	LC760365.1|Asia|Japan|2020	LC760365.1	Asia	Japan	2020
235	LC760366.1|Asia|Japan|2020	LC760366.1	Asia	Japan	2020
236	LC760367.1|Asia|Japan|2020	LC760367.1	Asia	Japan	2020
237	LC760368.1|Asia|Japan|2019	LC760368.1	Asia	Japan	2019
238	LC760369.1|Asia|Japan|2020	LC760369.1	Asia	Japan	2020
239	LC760370.1|Asia|Japan|2020	LC760370.1	Asia	Japan	2020
240	LC760371.1|Asia|Japan|2020	LC760371.1	Asia	Japan	2020
241	LC760372.1|Asia|Japan|2019	LC760372.1	Asia	Japan	2019
242	LC760373.1|Asia|Japan|2020	LC760373.1	Asia	Japan	2020
243	LC760374.1|Asia|Japan|2021	LC760374.1	Asia	Japan	2021
244	LC760375.1|Asia|Japan|2020	LC760375.1	Asia	Japan	2020
245	LC760376.1|Asia|Japan|2019	LC760376.1	Asia	Japan	2019
246	LC760377.1|Asia|Japan|2020	LC760377.1	Asia	Japan	2020
247	LC760378.1|Asia|Japan|2019	LC760378.1	Asia	Japan	2019
248	OM799843.1|Asia|China|2018	OM799843.1	Asia	China	2018
249	OM355476.1|Asia|China|2020	OM355476.1	Asia	China	2020
250	OL448832.1|Asia|China|14/12/2020	OL448832.1	Asia	China	2020-12-14
251	OL448834.1|Asia|China|11/11/2020	OL448834.1	Asia	China	2020-11-11
252	OL448835.1|Asia|China|13/10/2020	OL448835.1	Asia	China	2020-10-13
253	OL448836.1|Asia|China|18/09/2020	OL448836.1	Asia	China	2020-09-18
254	OL448837.1|Asia|China|27/04/2020	OL448837.1	Asia	China	2020-04-27
255	OL448838.1|Asia|China|15/03/2021	OL448838.1	Asia	China	2021-03-15
256	OL448839.1|Asia|China|17/03/2021	OL448839.1	Asia	China	2021-03-17
257	OL448840.1|Asia|China|30/12/2018	OL448840.1	Asia	China	2018-12-30
258	OL448841.1|Asia|China|08/12/2018	OL448841.1	Asia	China	2018-12-08
259	OL448842.1|Asia|China|06/07/2016	OL448842.1	Asia	China	2016-07-06
260	OL448843.1|Asia|China|2020-01	OL448843.1	Asia	China	2020-01
261	OL448844.1|Asia|China|2020-01	OL448844.1	Asia	China	2020-01
262	OL448845.1|Asia|China|2020-01	OL448845.1	Asia	China	2020-01
263	OL448846.1|Asia|China|2020-03	OL448846.1	Asia	China	2020-03
264	OL448847.1|Asia|China|2020-04	OL448847.1	Asia	China	2020-04
265	OL448848.1|Asia|China|2020-04	OL448848.1	Asia	China	2020-04
266	OL448849.1|Asia|China|2020-04	OL448849.1	Asia	China	2020-04
267	OL448850.1|Asia|China|2020-04	OL448850.1	Asia	China	2020-04
268	OL448851.1|Asia|China|2020-05	OL448851.1	Asia	China	2020-05
269	OL448852.1|Asia|China|2020-05	OL448852.1	Asia	China	2020-05
270	OL448854.1|Asia|China|2020-06	OL448854.1	Asia	China	2020-06
271	OL448855.1|Asia|China|2021-04	OL448855.1	Asia	China	2021-04
272	OL448856.1|Asia|China|2021-03	OL448856.1	Asia	China	2021-03
273	OL448857.1|Asia|China|2021-03	OL448857.1	Asia	China	2021-03
274	OL448858.1|Asia|China|2021-04	OL448858.1	Asia	China	2021-04
275	OL448859.1|Asia|China|2021-04	OL448859.1	Asia	China	2021-04
276	OL448860.1|Asia|China|2021-08	OL448860.1	Asia	China	2021-08
277	OL448861.1|Asia|China|2021-09	OL448861.1	Asia	China	2021-09
278	OL448862.1|Asia|China|2021-09	OL448862.1	Asia	China	2021-09
279	OL448863.1|Asia|China|2021-07	OL448863.1	Asia	China	2021-07
280	OL448864.1|Asia|China|2021-07	OL448864.1	Asia	China	2021-07
281	OP169072.1|Asia|China|2022-03	OP169072.1	Asia	China	2022-03
282	OP169073.1|Asia|China|2022-03	OP169073.1	Asia	China	2022-03
283	OP169074.1|Asia|China|2022-03	OP169074.1	Asia	China	2022-03
284	OP169075.1|Asia|China|2022-03	OP169075.1	Asia	China	2022-03
285	OL448984.1|Asia|China|2020-10	OL448984.1	Asia	China	2020-10
286	MZ463073.1|Africa|Nigeria|20/11/2017	MZ463073.1	Africa	Nigeria	2017-11-20
287	MZ463074.1|Africa|Nigeria|08/04/2018	MZ463074.1	Africa	Nigeria	2018-04-08
288	MZ369153.1|Asia|China|11/03/2021	MZ369153.1	Asia	China	2021-03-11
289	MZ369154.1|Asia|China|11/03/2021	MZ369154.1	Asia	China	2021-03-11
290	MZ325422.1|Asia|China|2017	MZ325422.1	Asia	China	2017
291	MW579761.1|Asia|China|08/08/2020	MW579761.1	Asia	China	2020-08-08
292	MW579762.1|Asia|China|08/10/2020	MW579762.1	Asia	China	2020-10-08
293	MZ668716.1|Asia|China|11/03/2021	MZ668716.1	Asia	China	2021-03-11
294	MZ668717.1|Asia|China|11/03/2021	MZ668717.1	Asia	China	2021-03-11
295	ON596886.1|Asia|China|18/12/2021	ON596886.1	Asia	China	2021-12-18
296	OL804264.1|Africa|Nigeria|04/08/2016	OL804264.1	Africa	Nigeria	2016-08-04
297	OL804265.1|Africa|Nigeria|03/07/2016	OL804265.1	Africa	Nigeria	2016-07-03
298	OL804266.1|Africa|Nigeria|10/06/2016	OL804266.1	Africa	Nigeria	2016-06-10
299	OL804267.1|Africa|Nigeria|10/06/2016	OL804267.1	Africa	Nigeria	2016-06-10
300	OL804268.1|Africa|Nigeria|30/06/2016	OL804268.1	Africa	Nigeria	2016-06-30
301	OL804269.1|Africa|Nigeria|07/06/2016	OL804269.1	Africa	Nigeria	2016-06-07
302	OL804270.1|Africa|Nigeria|04/08/2016	OL804270.1	Africa	Nigeria	2016-08-04
303	ON060688.1|MiddleEast|Egypt|2021-02	ON060688.1	MiddleEast	Egypt	2021-02
304	MW286460.1|MiddleEast|Egypt|2020	MW286460.1	MiddleEast	Egypt	2020
305	MW286461.1|MiddleEast|Egypt|2020	MW286461.1	MiddleEast	Egypt	2020
306	MW286462.1|MiddleEast|Egypt|2020	MW286462.1	MiddleEast	Egypt	2020
307	MW286463.1|MiddleEast|Egypt|2020	MW286463.1	MiddleEast	Egypt	2020
308	MW286464.1|MiddleEast|Egypt|2020	MW286464.1	MiddleEast	Egypt	2020
309	MW286465.1|MiddleEast|Egypt|2020	MW286465.1	MiddleEast	Egypt	2020
310	MW286466.1|MiddleEast|Egypt|2020	MW286466.1	MiddleEast	Egypt	2020
311	MW286467.1|MiddleEast|Egypt|2020	MW286467.1	MiddleEast	Egypt	2020
312	MW286468.1|MiddleEast|Egypt|2020	MW286468.1	MiddleEast	Egypt	2020
313	MW286469.1|MiddleEast|Egypt|2020	MW286469.1	MiddleEast	Egypt	2020
314	MZ540762.1|Asia|China|2020	MZ540762.1	Asia	China	2020
315	OK245350.1|Asia|China|19/09/2019	OK245350.1	Asia	China	2019-09-19
316	OK245351.1|Asia|China|19/09/2019	OK245351.1	Asia	China	2019-09-19
317	MZ666088.1|Africa|Tunisia|2019	MZ666088.1	Africa	Tunisia	2019
318	MZ666089.1|Africa|Tunisia|2019	MZ666089.1	Africa	Tunisia	2019
319	MZ666090.1|Africa|Tunisia|2019	MZ666090.1	Africa	Tunisia	2019
320	MZ666091.1|Africa|Tunisia|2019	MZ666091.1	Africa	Tunisia	2019
321	MZ666092.1|Africa|Tunisia|2019	MZ666092.1	Africa	Tunisia	2019
322	MZ666093.1|Africa|Tunisia|2019	MZ666093.1	Africa	Tunisia	2019
323	MZ666094.1|Africa|Tunisia|2019	MZ666094.1	Africa	Tunisia	2019
324	MZ666095.1|Africa|Tunisia|2019	MZ666095.1	Africa	Tunisia	2019
325	MZ666096.1|Africa|Tunisia|2019	MZ666096.1	Africa	Tunisia	2019
326	MZ666097.1|Africa|Tunisia|2019	MZ666097.1	Africa	Tunisia	2019
327	MZ666098.1|Africa|Tunisia|2019	MZ666098.1	Africa	Tunisia	2019
328	MZ666099.1|Africa|Tunisia|2019	MZ666099.1	Africa	Tunisia	2019
329	MZ666100.1|Africa|Tunisia|2019	MZ666100.1	Africa	Tunisia	2019
330	MZ666101.1|Africa|Tunisia|2019	MZ666101.1	Africa	Tunisia	2019
331	MZ666102.1|Africa|Tunisia|2019	MZ666102.1	Africa	Tunisia	2019
332	MZ868644.1|Asia|India|28/01/2020	MZ868644.1	Asia	India	2020-01-28
333	MT975518.1|Asia|Japan|2020	MT975518.1	Asia	Japan	2020
334	MT975519.1|Asia|Japan|2020	MT975519.1	Asia	Japan	2020
335	MT975520.1|Asia|Japan|2020	MT975520.1	Asia	Japan	2020
336	MT975521.1|Asia|Japan|2020	MT975521.1	Asia	Japan	2020
337	MT975522.1|Asia|Japan|2020	MT975522.1	Asia	Japan	2020
338	MT975523.1|Asia|Japan|2020	MT975523.1	Asia	Japan	2020
339	MT975524.1|Asia|Japan|2020	MT975524.1	Asia	Japan	2020
340	MT975525.1|Asia|Japan|2020	MT975525.1	Asia	Japan	2020
341	MT975526.1|Asia|Japan|2020	MT975526.1	Asia	Japan	2020
342	MN649254.1|Asia|China|07/08/2019	MN649254.1	Asia	China	2019-08-07
343	MN649255.1|Asia|China|07/08/2019	MN649255.1	Asia	China	2019-08-07
344	MN649256.1|Asia|China|07/08/2019	MN649256.1	Asia	China	2019-08-07
345	MN649257.1|Asia|China|07/08/2019	MN649257.1	Asia	China	2019-08-07
346	MN649258.1|Asia|China|16/07/2019	MN649258.1	Asia	China	2019-07-16
347	MN649259.1|Asia|China|16/07/2019	MN649259.1	Asia	China	2019-07-16
348	MT799750.1|Asia|Taiwan|04/07/2017	MT799750.1	Asia	Taiwan	2017-07-04
349	MT799751.1|Asia|Taiwan|04/07/2017	MT799751.1	Asia	Taiwan	2017-07-04
350	MT799752.1|Asia|Taiwan|04/07/2017	MT799752.1	Asia	Taiwan	2017-07-04
351	MT799753.1|Asia|Taiwan|04/07/2017	MT799753.1	Asia	Taiwan	2017-07-04
352	MT799754.1|Asia|Taiwan|04/07/2017	MT799754.1	Asia	Taiwan	2017-07-04
353	MT799755.1|Asia|Taiwan|05/11/2017	MT799755.1	Asia	Taiwan	2017-11-05
354	MT799757.1|Asia|Taiwan|05/11/2017	MT799757.1	Asia	Taiwan	2017-11-05
355	MT799758.1|Asia|Taiwan|05/11/2017	MT799758.1	Asia	Taiwan	2017-11-05
356	MT799759.1|Asia|Taiwan|05/11/2017	MT799759.1	Asia	Taiwan	2017-11-05
357	MT799760.1|Asia|Taiwan|05/11/2017	MT799760.1	Asia	Taiwan	2017-11-05
358	MT799762.1|Asia|Taiwan|05/11/2017	MT799762.1	Asia	Taiwan	2017-11-05
359	MT799763.1|Asia|Taiwan|06/12/2018	MT799763.1	Asia	Taiwan	2018-12-06
360	MT799764.1|Asia|Taiwan|06/12/2018	MT799764.1	Asia	Taiwan	2018-12-06
361	MT799765.1|Asia|Taiwan|06/12/2018	MT799765.1	Asia	Taiwan	2018-12-06
362	MT799766.1|Asia|Taiwan|06/12/2018	MT799766.1	Asia	Taiwan	2018-12-06
363	MT799767.1|Asia|Taiwan|06/12/2018	MT799767.1	Asia	Taiwan	2018-12-06
364	MT799768.1|Asia|Taiwan|06/12/2018	MT799768.1	Asia	Taiwan	2018-12-06
365	MT799769.1|Asia|Taiwan|06/12/2018	MT799769.1	Asia	Taiwan	2018-12-06
366	MT799770.1|Asia|Taiwan|06/12/2018	MT799770.1	Asia	Taiwan	2018-12-06
367	MT799771.1|Asia|Taiwan|06/12/2018	MT799771.1	Asia	Taiwan	2018-12-06
368	MW528260.1|Asia|India|2012-03	MW528260.1	Asia	India	2012-03
369	MW528261.1|Asia|India|2012-04	MW528261.1	Asia	India	2012-04
370	MW528262.1|Asia|India|2012-04	MW528262.1	Asia	India	2012-04
371	MW528263.1|Asia|India|2012-04	MW528263.1	Asia	India	2012-04
372	MW528264.1|Asia|India|2012-05	MW528264.1	Asia	India	2012-05
373	MW528265.1|Asia|India|2012-05	MW528265.1	Asia	India	2012-05
374	MT795926.1|Asia|Taiwan|04/09/2016	MT795926.1	Asia	Taiwan	2016-09-04
375	MT795927.1|Asia|Taiwan|04/09/2016	MT795927.1	Asia	Taiwan	2016-09-04
376	MT795928.1|Asia|Taiwan|04/09/2016	MT795928.1	Asia	Taiwan	2016-09-04
377	MT795929.1|Asia|Taiwan|04/09/2016	MT795929.1	Asia	Taiwan	2016-09-04
378	MT795930.1|Asia|Taiwan|04/09/2016	MT795930.1	Asia	Taiwan	2016-09-04
379	MT795931.1|Asia|Taiwan|04/07/2017	MT795931.1	Asia	Taiwan	2017-07-04
380	MT795932.1|Asia|Taiwan|04/07/2017	MT795932.1	Asia	Taiwan	2017-07-04
381	MW660821.1|Asia|China|20/11/2020	MW660821.1	Asia	China	2020-11-20
382	MZ955369.1|Asia|China|2019-04	MZ955369.1	Asia	China	2019-04
383	MZ955370.1|Asia|China|2018-10	MZ955370.1	Asia	China	2018-10
384	MZ955371.1|Asia|China|2019-12	MZ955371.1	Asia	China	2019-12
385	MZ955372.1|Asia|China|2019-11	MZ955372.1	Asia	China	2019-11
386	MZ955373.1|Asia|China|2019-10	MZ955373.1	Asia	China	2019-10
387	MZ955374.1|Asia|China|2018-10	MZ955374.1	Asia	China	2018-10
388	MZ955375.1|Asia|China|2019-04	MZ955375.1	Asia	China	2019-04
389	MZ955376.1|Asia|China|2019-11	MZ955376.1	Asia	China	2019-11
390	MZ955377.1|Asia|China|2019-04	MZ955377.1	Asia	China	2019-04
391	MZ955378.1|Asia|China|2019-11	MZ955378.1	Asia	China	2019-11
392	MZ955379.1|Asia|China|2019-07	MZ955379.1	Asia	China	2019-07
393	MZ955380.1|Asia|China|2018-10	MZ955380.1	Asia	China	2018-10
394	MZ955381.1|Asia|China|2019-07	MZ955381.1	Asia	China	2019-07
395	MZ955382.1|Asia|China|2019-12	MZ955382.1	Asia	China	2019-12
396	MZ955383.1|Asia|China|2019-12	MZ955383.1	Asia	China	2019-12
397	MZ955384.1|Asia|China|2019-12	MZ955384.1	Asia	China	2019-12
398	MZ955385.1|Asia|China|2019-12	MZ955385.1	Asia	China	2019-12
399	MZ955386.1|Asia|China|2019-09	MZ955386.1	Asia	China	2019-09
400	MZ962411.1|Asia|China|2019-07	MZ962411.1	Asia	China	2019-07
401	MZ962412.1|Asia|China|2019-11	MZ962412.1	Asia	China	2019-11
402	MZ962413.1|Asia|China|2019-12	MZ962413.1	Asia	China	2019-12
403	MW817563.1|Asia|China|28/04/2019	MW817563.1	Asia	China	2019-04-28
404	MW817564.1|Asia|China|28/04/2019	MW817564.1	Asia	China	2019-04-28
405	MW817565.1|Asia|China|28/04/2019	MW817565.1	Asia	China	2019-04-28
406	MW817566.1|Asia|China|28/04/2019	MW817566.1	Asia	China	2019-04-28
407	MT239353.1|MiddleEast|Iran|2018	MT239353.1	MiddleEast	Iran	2018
408	MW219799.1|MiddleEast|Turkey|2011	MW219799.1	MiddleEast	Turkey	2011
409	MW219800.1|MiddleEast|Turkey|2014	MW219800.1	MiddleEast	Turkey	2014
410	MT117999.1|SouthAmerica|Uruguay|2014	MT117999.1	SouthAmerica	Uruguay	2014
411	MT118000.1|SouthAmerica|Uruguay|2016	MT118000.1	SouthAmerica	Uruguay	2016
412	MT118001.1|SouthAmerica|Uruguay|2016	MT118001.1	SouthAmerica	Uruguay	2016
413	MT118002.1|SouthAmerica|Uruguay|2016	MT118002.1	SouthAmerica	Uruguay	2016
414	MT118003.1|SouthAmerica|Uruguay|2016	MT118003.1	SouthAmerica	Uruguay	2016
415	MT118004.1|SouthAmerica|Uruguay|2016	MT118004.1	SouthAmerica	Uruguay	2016
416	MT118005.1|SouthAmerica|Uruguay|2015	MT118005.1	SouthAmerica	Uruguay	2015
417	MT118006.1|SouthAmerica|Uruguay|2015	MT118006.1	SouthAmerica	Uruguay	2015
418	MT118007.1|SouthAmerica|Uruguay|2015	MT118007.1	SouthAmerica	Uruguay	2015
419	MT118008.1|SouthAmerica|Uruguay|2015	MT118008.1	SouthAmerica	Uruguay	2015
420	MT118009.1|SouthAmerica|Uruguay|2014	MT118009.1	SouthAmerica	Uruguay	2014
421	MT118010.1|SouthAmerica|Uruguay|2014	MT118010.1	SouthAmerica	Uruguay	2014
422	MT118011.1|SouthAmerica|Uruguay|2014	MT118011.1	SouthAmerica	Uruguay	2014
423	MT118012.1|SouthAmerica|Uruguay|2014	MT118012.1	SouthAmerica	Uruguay	2014
424	MT118013.1|SouthAmerica|Uruguay|2014	MT118013.1	SouthAmerica	Uruguay	2014
425	MT118014.1|SouthAmerica|Uruguay|2012	MT118014.1	SouthAmerica	Uruguay	2012
426	MT118015.1|SouthAmerica|Uruguay|2011	MT118015.1	SouthAmerica	Uruguay	2011
427	MT118016.1|SouthAmerica|Uruguay|2011	MT118016.1	SouthAmerica	Uruguay	2011
428	MT118017.1|SouthAmerica|Uruguay|2010	MT118017.1	SouthAmerica	Uruguay	2010
429	MT118018.1|SouthAmerica|Uruguay|2009	MT118018.1	SouthAmerica	Uruguay	2009
430	MT118019.1|SouthAmerica|Uruguay|2007	MT118019.1	SouthAmerica	Uruguay	2007
431	MT118020.1|SouthAmerica|Uruguay|2005	MT118020.1	SouthAmerica	Uruguay	2005
432	MT118021.1|SouthAmerica|Uruguay|2005	MT118021.1	SouthAmerica	Uruguay	2005
433	MT118022.1|SouthAmerica|Uruguay|2015	MT118022.1	SouthAmerica	Uruguay	2015
434	MT118023.1|SouthAmerica|Uruguay|2014	MT118023.1	SouthAmerica	Uruguay	2014
435	MW147604.1|MiddleEast|Iraq|10/08/2020	MW147604.1	MiddleEast	Iraq	2020-08-10
436	MT813068.1|Europe|Italy|2018	MT813068.1	Europe	Italy	2018
437	MT813069.1|Europe|Italy|2019	MT813069.1	Europe	Italy	2019
438	MT813070.1|Europe|Italy|2019	MT813070.1	Europe	Italy	2019
439	MT813071.1|Europe|Italy|2017	MT813071.1	Europe	Italy	2017
440	MT813072.1|Europe|Italy|2019	MT813072.1	Europe	Italy	2019
441	MT813073.1|Europe|Italy|2018	MT813073.1	Europe	Italy	2018
442	MT813074.1|Europe|Italy|2019	MT813074.1	Europe	Italy	2019
443	MT813075.1|Europe|Italy|2019	MT813075.1	Europe	Italy	2019
444	MT813076.1|Europe|Italy|2019	MT813076.1	Europe	Italy	2019
445	MT813077.1|Europe|Italy|2019	MT813077.1	Europe	Italy	2019
446	MT813078.1|Europe|Italy|2019	MT813078.1	Europe	Italy	2019
447	MT268631.1|MiddleEast|Egypt|2019	MT268631.1	MiddleEast	Egypt	2019
448	MT268632.1|MiddleEast|Egypt|2019	MT268632.1	MiddleEast	Egypt	2019
449	MT268633.1|MiddleEast|Egypt|2019	MT268633.1	MiddleEast	Egypt	2019
450	MT536347.1|Asia|China|05/06/2019	MT536347.1	Asia	China	2019-06-05
451	MW423616.1|Asia|China|20/10/2019	MW423616.1	Asia	China	2019-10-20
452	MT621391.1|MiddleEast|Egypt|2019-08	MT621391.1	MiddleEast	Egypt	2019-08
453	MT621392.1|MiddleEast|Egypt|2019-08	MT621392.1	MiddleEast	Egypt	2019-08
454	MT621393.1|MiddleEast|Egypt|2019-08	MT621393.1	MiddleEast	Egypt	2019-08
455	MT127107.1|Asia|Pakistan|2019	MT127107.1	Asia	Pakistan	2019
456	MT127108.1|Asia|Pakistan|2019	MT127108.1	Asia	Pakistan	2019
457	MT127109.1|Asia|Pakistan|2019	MT127109.1	Asia	Pakistan	2019
458	MT127110.1|Asia|Pakistan|2019	MT127110.1	Asia	Pakistan	2019
459	MT127111.1|Asia|Pakistan|2019	MT127111.1	Asia	Pakistan	2019
460	MT332103.1|Asia|China|2018	MT332103.1	Asia	China	2018
461	MT332104.1|Asia|China|2017	MT332104.1	Asia	China	2017
462	MT332105.1|Asia|China|2017	MT332105.1	Asia	China	2017
463	MT332106.1|Asia|China|2018	MT332106.1	Asia	China	2018
464	MT332107.1|Asia|China|2019	MT332107.1	Asia	China	2019
465	MT332108.1|Asia|China|2019	MT332108.1	Asia	China	2019
466	MT332109.1|Asia|China|2018	MT332109.1	Asia	China	2018
467	MT332110.1|Asia|China|2018	MT332110.1	Asia	China	2018
468	MT332111.1|Asia|China|2018	MT332111.1	Asia	China	2018
469	MT332112.1|Asia|China|2019	MT332112.1	Asia	China	2019
470	MT332113.1|Asia|China|2019	MT332113.1	Asia	China	2019
471	MT332114.1|Asia|China|2016	MT332114.1	Asia	China	2016
472	MT332115.1|Asia|China|2016	MT332115.1	Asia	China	2016
473	MT332116.1|Asia|China|2016	MT332116.1	Asia	China	2016
474	MT332117.1|Asia|China|2016	MT332117.1	Asia	China	2016
475	MT332118.1|Asia|China|2016	MT332118.1	Asia	China	2016
476	MT332119.1|Asia|China|2016	MT332119.1	Asia	China	2016
477	MT332120.1|Asia|China|2018	MT332120.1	Asia	China	2018
478	MT332121.1|Asia|China|2018	MT332121.1	Asia	China	2018
479	MT332122.1|Asia|China|2018	MT332122.1	Asia	China	2018
480	MT332123.1|Asia|China|2018	MT332123.1	Asia	China	2018
481	MT332124.1|Asia|China|2019	MT332124.1	Asia	China	2019
482	MT332125.1|Asia|China|2016	MT332125.1	Asia	China	2016
483	MT332126.1|Asia|China|2018	MT332126.1	Asia	China	2018
484	MT332127.1|Asia|China|2018	MT332127.1	Asia	China	2018
485	MT332128.1|Asia|China|2018	MT332128.1	Asia	China	2018
486	MT332129.1|Asia|China|2019	MT332129.1	Asia	China	2019
487	MT332130.1|Asia|China|2019	MT332130.1	Asia	China	2019
488	MT332131.1|Asia|China|2019	MT332131.1	Asia	China	2019
489	MT332132.1|Asia|China|2019	MT332132.1	Asia	China	2019
490	MT079855.1|Asia|Philippines|2017	MT079855.1	Asia	Philippines	2017
491	MT091001.1|Asia|China|20/03/2019	MT091001.1	Asia	China	2019-03-20
492	MN855395.1|Africa|Tunisia|2009	MN855395.1	Africa	Tunisia	2009
493	MT268198.1|Asia|Taiwan|04/10/2016	MT268198.1	Asia	Taiwan	2016-10-04
494	MT268199.1|Asia|Taiwan|04/06/2018	MT268199.1	Asia	Taiwan	2018-06-04
495	MT311198.1|Asia|Taiwan|04/06/2016	MT311198.1	Asia	Taiwan	2016-06-04
496	MT583480.1|MiddleEast|WestBank|20/04/2018	MT583480.1	MiddleEast	WestBank	2018-04-20
497	MT583481.1|MiddleEast|WestBank|2018-04	MT583481.1	MiddleEast	WestBank	2018-04
498	MT671980.1|SouthAmerica|Brazil|01/07/2018	MT671980.1	SouthAmerica	Brazil	2018-07-01
499	MT019546.1|Africa|Tunisia|2009-12	MT019546.1	Africa	Tunisia	2009-12
500	MT019547.1|Africa|Tunisia|2011-03	MT019547.1	Africa	Tunisia	2011-03
501	MT019548.1|Africa|Tunisia|2011-04	MT019548.1	Africa	Tunisia	2011-04
502	MT019549.1|Africa|Tunisia|2016-05	MT019549.1	Africa	Tunisia	2016-05
503	MT259306.1|MiddleEast|Turkey|2015	MT259306.1	MiddleEast	Turkey	2015
504	MT259307.1|MiddleEast|Turkey|2015	MT259307.1	MiddleEast	Turkey	2015
505	MT259308.1|MiddleEast|Turkey|2015	MT259308.1	MiddleEast	Turkey	2015
506	MT259309.1|MiddleEast|Turkey|2015	MT259309.1	MiddleEast	Turkey	2015
507	MT259310.1|MiddleEast|Turkey|2015	MT259310.1	MiddleEast	Turkey	2015
508	MT259311.1|MiddleEast|Turkey|2015	MT259311.1	MiddleEast	Turkey	2015
509	MT259313.1|MiddleEast|Turkey|2015	MT259313.1	MiddleEast	Turkey	2015
510	MT259312.1|MiddleEast|Turkey|2015	MT259312.1	MiddleEast	Turkey	2015
511	MT259314.1|MiddleEast|Turkey|2016	MT259314.1	MiddleEast	Turkey	2016
512	MT259315.1|MiddleEast|Turkey|2015	MT259315.1	MiddleEast	Turkey	2015
513	MT259316.1|MiddleEast|Turkey|2016	MT259316.1	MiddleEast	Turkey	2016
514	MT259317.1|MiddleEast|Turkey|2016	MT259317.1	MiddleEast	Turkey	2016
515	MT259318.1|MiddleEast|Turkey|2016	MT259318.1	MiddleEast	Turkey	2016
516	MT259320.1|MiddleEast|Turkey|2015	MT259320.1	MiddleEast	Turkey	2015
517	MT259321.1|MiddleEast|Turkey|2015	MT259321.1	MiddleEast	Turkey	2015
518	MT259322.1|MiddleEast|Turkey|2015	MT259322.1	MiddleEast	Turkey	2015
519	MT259323.1|MiddleEast|Turkey|2015	MT259323.1	MiddleEast	Turkey	2015
520	MT259324.1|MiddleEast|Turkey|2015	MT259324.1	MiddleEast	Turkey	2015
521	MT259325.1|MiddleEast|Turkey|2015	MT259325.1	MiddleEast	Turkey	2015
522	MN746999.1|Asia|China|2019	MN746999.1	Asia	China	2019
523	MT042004.1|Asia|Japan|2015	MT042004.1	Asia	Japan	2015
524	MT042005.1|Asia|Japan|2015	MT042005.1	Asia	Japan	2015
525	MT042006.1|Asia|Japan|2016	MT042006.1	Asia	Japan	2016
526	MT042007.1|Asia|Japan|2016	MT042007.1	Asia	Japan	2016
527	MN103402.1|Asia|China|24/04/2019	MN103402.1	Asia	China	2019-04-24
528	MN103403.1|Asia|China|25/04/2019	MN103403.1	Asia	China	2019-04-25
529	MN103404.1|Asia|China|14/05/2019	MN103404.1	Asia	China	2019-05-14
530	MN103405.1|Asia|China|01/05/2018	MN103405.1	Asia	China	2018-05-01
531	MN103406.1|Asia|China|24/04/2019	MN103406.1	Asia	China	2019-04-24
532	MN299309.1|Asia|Taiwan|04/08/2016	MN299309.1	Asia	Taiwan	2016-08-04
533	MN299310.1|Asia|Taiwan|04/08/2016	MN299310.1	Asia	Taiwan	2016-08-04
534	MN299311.1|Asia|Taiwan|05/08/2016	MN299311.1	Asia	Taiwan	2016-08-05
535	MN299312.1|Asia|Taiwan|05/08/2016	MN299312.1	Asia	Taiwan	2016-08-05
536	MN299313.1|Asia|Taiwan|05/08/2016	MN299313.1	Asia	Taiwan	2016-08-05
537	MN299315.1|Asia|Taiwan|06/08/2016	MN299315.1	Asia	Taiwan	2016-08-06
538	MN299316.1|Asia|Taiwan|06/08/2016	MN299316.1	Asia	Taiwan	2016-08-06
539	MN299317.1|Asia|Taiwan|04/08/2016	MN299317.1	Asia	Taiwan	2016-08-04
540	MN079025.1|SouthAmerica|Argentina|2015-04	MN079025.1	SouthAmerica	Argentina	2015-04
541	MN079026.1|SouthAmerica|Argentina|2015-04	MN079026.1	SouthAmerica	Argentina	2015-04
542	MN079027.1|SouthAmerica|Argentina|2015-06	MN079027.1	SouthAmerica	Argentina	2015-06
543	MN079028.1|SouthAmerica|Argentina|2015-10	MN079028.1	SouthAmerica	Argentina	2015-10
544	MN079029.1|SouthAmerica|Argentina|2015-11	MN079029.1	SouthAmerica	Argentina	2015-11
545	MN079030.1|SouthAmerica|Argentina|2015-04	MN079030.1	SouthAmerica	Argentina	2015-04
546	MN079031.1|SouthAmerica|Argentina|2015-04	MN079031.1	SouthAmerica	Argentina	2015-04
547	MN079032.1|SouthAmerica|Argentina|2015-04	MN079032.1	SouthAmerica	Argentina	2015-04
548	MN079033.1|SouthAmerica|Argentina|2015-04	MN079033.1	SouthAmerica	Argentina	2015-04
549	MN079034.1|SouthAmerica|Argentina|2015-06	MN079034.1	SouthAmerica	Argentina	2015-06
550	MN079035.1|SouthAmerica|Argentina|2015-06	MN079035.1	SouthAmerica	Argentina	2015-06
551	MK358456.1|Asia|Taiwan|2015-12	MK358456.1	Asia	Taiwan	2015-12
552	MK360817.1|Asia|Taiwan|2015-12	MK360817.1	Asia	Taiwan	2015-12
553	MH186137.1|Asia|China|20/01/2018	MH186137.1	Asia	China	2018-01-20
554	MH186138.1|Asia|China|20/01/2018	MH186138.1	Asia	China	2018-01-20
555	MH186139.1|Asia|China|20/01/2018	MH186139.1	Asia	China	2018-01-20
556	MH186140.1|Asia|China|20/01/2018	MH186140.1	Asia	China	2018-01-20
557	MH186141.1|Asia|China|20/01/2018	MH186141.1	Asia	China	2018-01-20
558	MH186142.1|Asia|China|20/01/2018	MH186142.1	Asia	China	2018-01-20
559	MK887164.1|Asia|China|2016	MK887164.1	Asia	China	2016
560	MK887165.1|Asia|China|2016	MK887165.1	Asia	China	2016
561	MK887166.1|Asia|China|2016	MK887166.1	Asia	China	2016
562	MK887167.1|Asia|China|2016	MK887167.1	Asia	China	2016
563	MK887168.1|Asia|China|2016	MK887168.1	Asia	China	2016
564	MK887169.1|Asia|China|2016	MK887169.1	Asia	China	2016
565	MK887170.1|Asia|China|2016	MK887170.1	Asia	China	2016
566	MK887171.1|Asia|China|2016	MK887171.1	Asia	China	2016
567	MK770259.1|Asia|China|2016	MK770259.1	Asia	China	2016
568	MK423866.1|Asia|VietNam|2018-09	MK423866.1	Asia	VietNam	2018-09
569	MK423867.1|Asia|VietNam|2018-09	MK423867.1	Asia	VietNam	2018-09
570	MK423868.1|Asia|VietNam|2018-09	MK423868.1	Asia	VietNam	2018-09
571	MK423869.1|Asia|VietNam|2018-09	MK423869.1	Asia	VietNam	2018-09
572	MK423870.1|Asia|VietNam|2018-09	MK423870.1	Asia	VietNam	2018-09
573	MK423871.1|Asia|VietNam|2018-09	MK423871.1	Asia	VietNam	2018-09
574	MK423872.1|Asia|VietNam|2018-09	MK423872.1	Asia	VietNam	2018-09
575	MK423873.1|Asia|VietNam|2018-09	MK423873.1	Asia	VietNam	2018-09
576	MK423874.1|Asia|VietNam|2018-09	MK423874.1	Asia	VietNam	2018-09
577	MK624991.1|Asia|Japan|2017	MK624991.1	Asia	Japan	2017
578	MN175605.1|SouthAmerica|Brazil|2016	MN175605.1	SouthAmerica	Brazil	2016
579	MH496983.1|Asia|Laos|2015	MH496983.1	Asia	Laos	2015
580	MH496984.1|Asia|Laos|2015	MH496984.1	Asia	Laos	2015
581	MH496985.1|Asia|Laos|2015	MH496985.1	Asia	Laos	2015
582	MH496986.1|Asia|Laos|2014	MH496986.1	Asia	Laos	2014
583	MH496987.1|Asia|Laos|2014	MH496987.1	Asia	Laos	2014
584	MH496988.1|Asia|Laos|2014	MH496988.1	Asia	Laos	2014
585	MH496989.1|Asia|Laos|2014	MH496989.1	Asia	Laos	2014
586	MH496990.1|Asia|Laos|2015	MH496990.1	Asia	Laos	2015
587	MH496991.1|Asia|Laos|2015	MH496991.1	Asia	Laos	2015
588	MH496992.1|Asia|Laos|2014	MH496992.1	Asia	Laos	2014
589	MH496993.1|Asia|Laos|2015	MH496993.1	Asia	Laos	2015
590	MH496994.1|Asia|Laos|2015	MH496994.1	Asia	Laos	2015
591	MH496995.1|Asia|Laos|2015	MH496995.1	Asia	Laos	2015
592	MH496996.1|Asia|Laos|2014	MH496996.1	Asia	Laos	2014
593	MH496997.1|Asia|Laos|2015	MH496997.1	Asia	Laos	2015
594	MH496998.1|Asia|Laos|2014	MH496998.1	Asia	Laos	2014
595	MK376315.1|Asia|Taiwan|2016-12	MK376315.1	Asia	Taiwan	2016-12
596	MK376316.1|Asia|Taiwan|2016-12	MK376316.1	Asia	Taiwan	2016-12
597	MK484614.1|Asia|China|01/01/2018	MK484614.1	Asia	China	2018-01-01
598	MK484615.1|Asia|China|01/04/2018	MK484615.1	Asia	China	2018-04-01
599	MK484616.1|Asia|China|01/10/2018	MK484616.1	Asia	China	2018-10-01
600	MK089240.1|Asia|China|2017	MK089240.1	Asia	China	2017
601	MK089241.1|Asia|China|2017	MK089241.1	Asia	China	2017
602	MK089242.1|Asia|China|2017	MK089242.1	Asia	China	2017
603	MK089243.1|Asia|China|2017	MK089243.1	Asia	China	2017
604	MK386570.1|Asia|Taiwan|2016-12	MK386570.1	Asia	Taiwan	2016-12
605	MH536104.1|Asia|VietNam|2017	MH536104.1	Asia	VietNam	2017
606	MH536105.1|Asia|VietNam|2017	MH536105.1	Asia	VietNam	2017
607	MH536106.1|Asia|VietNam|2017	MH536106.1	Asia	VietNam	2017
608	MH801130.1|Asia|China|2017-01	MH801130.1	Asia	China	2017-01
609	MH144347.1|Africa|Tunisia|29/06/2016	MH144347.1	Africa	Tunisia	2016-06-29
610	MG827098.1|MiddleEast|Egypt|02/03/2015	MG827098.1	MiddleEast	Egypt	2015-03-02
611	MG827099.1|MiddleEast|Egypt|15/02/2016	MG827099.1	MiddleEast	Egypt	2016-02-15
612	MG827101.1|MiddleEast|Egypt|12/06/2015	MG827101.1	MiddleEast	Egypt	2015-06-12
613	MG827102.1|MiddleEast|Egypt|02/03/2015	MG827102.1	MiddleEast	Egypt	2015-03-02
614	MG827103.1|MiddleEast|Egypt|21/11/2015	MG827103.1	MiddleEast	Egypt	2015-11-21
615	MG827104.1|MiddleEast|Egypt|05/09/2016	MG827104.1	MiddleEast	Egypt	2016-09-05
616	MG827105.1|MiddleEast|Egypt|10/02/2016	MG827105.1	MiddleEast	Egypt	2016-02-10
617	MG827106.1|MiddleEast|Egypt|23/04/2016	MG827106.1	MiddleEast	Egypt	2016-04-23
618	MG827107.1|MiddleEast|Egypt|18/08/2016	MG827107.1	MiddleEast	Egypt	2016-08-18
619	MG827108.1|MiddleEast|Egypt|05/11/2016	MG827108.1	MiddleEast	Egypt	2016-11-05
620	MG827109.1|MiddleEast|Egypt|26/01/2017	MG827109.1	MiddleEast	Egypt	2017-01-26
621	MH095973.1|MiddleEast|Iraq|02/05/2017	MH095973.1	MiddleEast	Iraq	2017-05-02
622	MH095974.1|MiddleEast|Iraq|15/05/2017	MH095974.1	MiddleEast	Iraq	2017-05-15
623	MH095975.1|MiddleEast|Iraq|18/05/2017	MH095975.1	MiddleEast	Iraq	2017-05-18
624	MH095976.1|MiddleEast|Iraq|29/05/2017	MH095976.1	MiddleEast	Iraq	2017-05-29
625	MH095977.1|MiddleEast|Iraq|14/06/2017	MH095977.1	MiddleEast	Iraq	2017-06-14
626	MH269371.1|Asia|India|24/05/2016	MH269371.1	Asia	India	2016-05-24
627	MF611928.1|Asia|VietNam|2016	MF611928.1	Asia	VietNam	2016
628	MF611929.1|Asia|VietNam|2016	MF611929.1	Asia	VietNam	2016
629	MF611930.1|Asia|VietNam|2017	MF611930.1	Asia	VietNam	2017
630	MF611931.1|Asia|VietNam|2017	MF611931.1	Asia	VietNam	2017
631	MF611932.1|Asia|VietNam|2017	MF611932.1	Asia	VietNam	2017
632	MF611933.1|Asia|VietNam|2017	MF611933.1	Asia	VietNam	2017
633	MF611934.1|Asia|VietNam|2017	MF611934.1	Asia	VietNam	2017
634	MF611935.1|Asia|VietNam|2017	MF611935.1	Asia	VietNam	2017
635	MF611936.1|Asia|VietNam|2017	MF611936.1	Asia	VietNam	2017
636	MF611937.1|Asia|VietNam|2017	MF611937.1	Asia	VietNam	2017
637	MF611938.1|Asia|VietNam|2016	MF611938.1	Asia	VietNam	2016
638	MF611939.1|Asia|VietNam|2017	MF611939.1	Asia	VietNam	2017
639	MF611940.1|Asia|VietNam|2017	MF611940.1	Asia	VietNam	2017
640	MF611941.1|Asia|VietNam|2017	MF611941.1	Asia	VietNam	2017
641	MF611942.1|Asia|VietNam|2017	MF611942.1	Asia	VietNam	2017
642	MF611943.1|Asia|VietNam|2017	MF611943.1	Asia	VietNam	2017
643	MF611944.1|Asia|VietNam|2017	MF611944.1	Asia	VietNam	2017
644	MF611945.1|Asia|VietNam|2017	MF611945.1	Asia	VietNam	2017
645	MF611946.1|Asia|VietNam|2017	MF611946.1	Asia	VietNam	2017
646	MF611947.1|Asia|VietNam|2016	MF611947.1	Asia	VietNam	2016
647	MF611948.1|Asia|VietNam|2016	MF611948.1	Asia	VietNam	2016
648	MF611949.1|Asia|VietNam|2016	MF611949.1	Asia	VietNam	2016
649	MF611950.1|Asia|VietNam|2017	MF611950.1	Asia	VietNam	2017
650	MF611951.1|Asia|VietNam|2017	MF611951.1	Asia	VietNam	2017
651	MF611952.1|Asia|VietNam|2017	MF611952.1	Asia	VietNam	2017
652	MF611953.1|Asia|VietNam|2017	MF611953.1	Asia	VietNam	2017
653	MF611954.1|Asia|VietNam|2017	MF611954.1	Asia	VietNam	2017
654	MF611955.1|Asia|VietNam|2017	MF611955.1	Asia	VietNam	2017
655	MF611956.1|Asia|VietNam|2017	MF611956.1	Asia	VietNam	2017
656	MF611957.1|Asia|VietNam|2017	MF611957.1	Asia	VietNam	2017
657	MF611958.1|Asia|VietNam|2017	MF611958.1	Asia	VietNam	2017
658	MF611959.1|Asia|VietNam|2017	MF611959.1	Asia	VietNam	2017
659	MF611960.1|Asia|VietNam|2016	MF611960.1	Asia	VietNam	2016
660	MF611961.1|Asia|VietNam|2017	MF611961.1	Asia	VietNam	2017
661	MF611962.1|Asia|VietNam|2017	MF611962.1	Asia	VietNam	2017
662	MF611963.1|Asia|VietNam|2017	MF611963.1	Asia	VietNam	2017
663	MF611964.1|Asia|VietNam|2017	MF611964.1	Asia	VietNam	2017
664	MF611965.1|Asia|VietNam|2017	MF611965.1	Asia	VietNam	2017
665	MF611966.1|Asia|VietNam|2017	MF611966.1	Asia	VietNam	2017
666	MF611967.1|Asia|VietNam|2017	MF611967.1	Asia	VietNam	2017
667	MF611968.1|Asia|VietNam|2017	MF611968.1	Asia	VietNam	2017
668	MF611969.1|Asia|VietNam|2017	MF611969.1	Asia	VietNam	2017
669	MF611970.1|Asia|VietNam|2016	MF611970.1	Asia	VietNam	2016
670	MF611971.1|Asia|VietNam|2017	MF611971.1	Asia	VietNam	2017
671	MF611972.1|Asia|VietNam|2017	MF611972.1	Asia	VietNam	2017
672	MF611973.1|Asia|VietNam|2017	MF611973.1	Asia	VietNam	2017
673	MF611974.1|Asia|VietNam|2017	MF611974.1	Asia	VietNam	2017
674	MF611975.1|Asia|VietNam|2017	MF611975.1	Asia	VietNam	2017
675	MF611976.1|Asia|VietNam|2017	MF611976.1	Asia	VietNam	2017
676	MF611977.1|Asia|VietNam|2017	MF611977.1	Asia	VietNam	2017
677	MF611978.1|Asia|VietNam|2016	MF611978.1	Asia	VietNam	2016
678	MF611979.1|Asia|VietNam|2016	MF611979.1	Asia	VietNam	2016
679	MF611980.1|Asia|VietNam|2016	MF611980.1	Asia	VietNam	2016
680	MF611981.1|Asia|VietNam|2016	MF611981.1	Asia	VietNam	2016
681	MF611982.1|Asia|VietNam|2016	MF611982.1	Asia	VietNam	2016
682	MH001553.1|MiddleEast|Egypt|2017	MH001553.1	MiddleEast	Egypt	2017
683	MH001554.1|MiddleEast|Egypt|2017	MH001554.1	MiddleEast	Egypt	2017
684	MH001555.1|MiddleEast|Egypt|2017	MH001555.1	MiddleEast	Egypt	2017
685	MH001556.1|MiddleEast|Egypt|2017	MH001556.1	MiddleEast	Egypt	2017
686	MH001557.1|MiddleEast|Egypt|2017	MH001557.1	MiddleEast	Egypt	2017
687	MH001558.1|MiddleEast|Egypt|2017	MH001558.1	MiddleEast	Egypt	2017
688	MH001559.1|MiddleEast|Egypt|2017	MH001559.1	MiddleEast	Egypt	2017
689	MH001560.1|MiddleEast|Egypt|2017	MH001560.1	MiddleEast	Egypt	2017
690	MH001561.1|MiddleEast|Egypt|2017	MH001561.1	MiddleEast	Egypt	2017
691	MH001562.1|MiddleEast|Egypt|2017	MH001562.1	MiddleEast	Egypt	2017
692	MH001563.1|MiddleEast|Egypt|2017	MH001563.1	MiddleEast	Egypt	2017
693	MH001564.1|MiddleEast|Egypt|2017	MH001564.1	MiddleEast	Egypt	2017
694	MH001565.1|MiddleEast|Egypt|2017	MH001565.1	MiddleEast	Egypt	2017
695	MH001566.1|MiddleEast|Egypt|2017	MH001566.1	MiddleEast	Egypt	2017
696	MH001567.1|MiddleEast|Egypt|2017	MH001567.1	MiddleEast	Egypt	2017
697	MH001568.1|MiddleEast|Egypt|2017	MH001568.1	MiddleEast	Egypt	2017
698	MH001569.1|MiddleEast|Egypt|2017	MH001569.1	MiddleEast	Egypt	2017
699	MH001570.1|MiddleEast|Egypt|2017	MH001570.1	MiddleEast	Egypt	2017
700	MF998081.1|Asia|India|2013	MF998081.1	Asia	India	2013
701	MF614011.1|Asia|China|01/01/2017	MF614011.1	Asia	China	2017-01-01
702	MF576069.1|Asia|India|14/03/2017	MF576069.1	Asia	India	2017-03-14
703	MF416374.1|NorthAmerica|USA|2014-11	MF416374.1	NorthAmerica	USA	2014-11
704	KY888890.1|Asia|Taiwan|2010-09	KY888890.1	Asia	Taiwan	2010-09
705	KY888891.1|Asia|Taiwan|2010-11	KY888891.1	Asia	Taiwan	2010-11
706	KY888892.1|Asia|Taiwan|2011-02	KY888892.1	Asia	Taiwan	2011-02
707	KY888893.1|Asia|Taiwan|2011-03	KY888893.1	Asia	Taiwan	2011-03
708	KY888894.1|Asia|Taiwan|2011-03	KY888894.1	Asia	Taiwan	2011-03
709	KY888895.1|Asia|Taiwan|2011-05	KY888895.1	Asia	Taiwan	2011-05
710	KY888896.1|Asia|Taiwan|2011-06	KY888896.1	Asia	Taiwan	2011-06
711	KY888897.1|Asia|Taiwan|2011-06	KY888897.1	Asia	Taiwan	2011-06
712	KY888898.1|Asia|Taiwan|2011-09	KY888898.1	Asia	Taiwan	2011-09
713	KY888899.1|Asia|Taiwan|2011-11	KY888899.1	Asia	Taiwan	2011-11
714	KY888900.1|Asia|Taiwan|2012-01	KY888900.1	Asia	Taiwan	2012-01
715	KY888901.1|Asia|Taiwan|2012-03	KY888901.1	Asia	Taiwan	2012-03
716	KY888902.1|Asia|Taiwan|2012-06	KY888902.1	Asia	Taiwan	2012-06
717	KY888903.1|Asia|Taiwan|2012-06	KY888903.1	Asia	Taiwan	2012-06
718	KY888904.1|Asia|Taiwan|2012-09	KY888904.1	Asia	Taiwan	2012-09
719	KY888905.1|Asia|Taiwan|2012-12	KY888905.1	Asia	Taiwan	2012-12
720	KY888907.1|Asia|Taiwan|2013-10	KY888907.1	Asia	Taiwan	2013-10
721	KY888909.1|Asia|Taiwan|2013-10	KY888909.1	Asia	Taiwan	2013-10
722	KY888910.1|Asia|Taiwan|2013-11	KY888910.1	Asia	Taiwan	2013-11
723	KY888911.1|Asia|Taiwan|2013-11	KY888911.1	Asia	Taiwan	2013-11
724	KY888912.1|Asia|Taiwan|2013-12	KY888912.1	Asia	Taiwan	2013-12
725	KY888913.1|Asia|Taiwan|2013-12	KY888913.1	Asia	Taiwan	2013-12
726	KY888914.1|Asia|Taiwan|2013-12	KY888914.1	Asia	Taiwan	2013-12
727	KY888915.1|Asia|Taiwan|2013-12	KY888915.1	Asia	Taiwan	2013-12
728	KY888916.1|Asia|Taiwan|2014-01	KY888916.1	Asia	Taiwan	2014-01
729	KY888917.1|Asia|Taiwan|2014-01	KY888917.1	Asia	Taiwan	2014-01
730	KY888918.1|Asia|Taiwan|2014-01	KY888918.1	Asia	Taiwan	2014-01
731	KY888920.1|Asia|Taiwan|2014-03	KY888920.1	Asia	Taiwan	2014-03
732	KY888921.1|Asia|Taiwan|2014-03	KY888921.1	Asia	Taiwan	2014-03
733	KY888922.1|Asia|Taiwan|2014-04	KY888922.1	Asia	Taiwan	2014-04
734	KY888923.1|Asia|Taiwan|2014-04	KY888923.1	Asia	Taiwan	2014-04
735	KY888924.1|Asia|Taiwan|2014-05	KY888924.1	Asia	Taiwan	2014-05
736	KY888925.1|Asia|Taiwan|2014-05	KY888925.1	Asia	Taiwan	2014-05
737	KY888926.1|Asia|Taiwan|2014-06	KY888926.1	Asia	Taiwan	2014-06
738	KY888927.1|Asia|Taiwan|2014-07	KY888927.1	Asia	Taiwan	2014-07
739	KY888928.1|Asia|Taiwan|2014-07	KY888928.1	Asia	Taiwan	2014-07
740	KY888929.1|Asia|Taiwan|2014-07	KY888929.1	Asia	Taiwan	2014-07
741	KY888930.1|Asia|Taiwan|2014-09	KY888930.1	Asia	Taiwan	2014-09
742	KY888931.1|Asia|Taiwan|2014-09	KY888931.1	Asia	Taiwan	2014-09
743	KY888932.1|Asia|Taiwan|2014-09	KY888932.1	Asia	Taiwan	2014-09
744	KY888933.1|Asia|Taiwan|2014-09	KY888933.1	Asia	Taiwan	2014-09
745	KY888934.1|Asia|Taiwan|2014-09	KY888934.1	Asia	Taiwan	2014-09
746	KY888935.1|Asia|Taiwan|2014-10	KY888935.1	Asia	Taiwan	2014-10
747	KY888936.1|Asia|Taiwan|2014-10	KY888936.1	Asia	Taiwan	2014-10
748	KY888937.1|Asia|Taiwan|2014-11	KY888937.1	Asia	Taiwan	2014-11
749	KY888938.1|Asia|Taiwan|2014-11	KY888938.1	Asia	Taiwan	2014-11
750	KY888939.1|Asia|Taiwan|2015-01	KY888939.1	Asia	Taiwan	2015-01
751	MG846491.1|SouthAmerica|Brazil|2015	MG846491.1	SouthAmerica	Brazil	2015
752	MG720294.1|Asia|India|31/01/2017	MG720294.1	Asia	India	2017-01-31
753	KY486136.1|Asia|China|16/09/2014	KY486136.1	Asia	China	2014-09-16
754	KY486137.1|Asia|China|03/08/2015	KY486137.1	Asia	China	2015-08-03
755	KY486138.1|Asia|China|03/08/2015	KY486138.1	Asia	China	2015-08-03
756	KY486139.1|Asia|China|02/09/2015	KY486139.1	Asia	China	2015-09-02
757	KY486140.1|Asia|China|18/10/2015	KY486140.1	Asia	China	2015-10-18
758	KY486141.1|Asia|China|03/11/2015	KY486141.1	Asia	China	2015-11-03
759	KY486142.1|Asia|China|03/11/2015	KY486142.1	Asia	China	2015-11-03
760	KY486143.1|Asia|China|09/11/2015	KY486143.1	Asia	China	2015-11-09
761	KY486144.1|Asia|China|09/11/2015	KY486144.1	Asia	China	2015-11-09
762	KY486145.1|Asia|China|10/01/2014	KY486145.1	Asia	China	2014-01-10
763	KY486146.1|Asia|China|10/01/2014	KY486146.1	Asia	China	2014-01-10
764	KY486147.1|Asia|China|10/01/2014	KY486147.1	Asia	China	2014-01-10
765	KY486148.1|Asia|China|10/01/2014	KY486148.1	Asia	China	2014-01-10
766	KY486149.1|Asia|China|25/08/2015	KY486149.1	Asia	China	2015-08-25
767	KY486150.1|Asia|China|26/06/2015	KY486150.1	Asia	China	2015-06-26
768	KY486151.1|Asia|China|27/10/2015	KY486151.1	Asia	China	2015-10-27
769	KY486152.1|Asia|China|23/11/2015	KY486152.1	Asia	China	2015-11-23
770	KY486153.1|Asia|China|23/11/2015	KY486153.1	Asia	China	2015-11-23
771	KY486154.1|Asia|China|27/11/2015	KY486154.1	Asia	China	2015-11-27
772	KY486155.1|Asia|China|27/11/2015	KY486155.1	Asia	China	2015-11-27
773	KX772161.1|Asia|Taiwan|07/12/2012	KX772161.1	Asia	Taiwan	2012-12-07
774	KY055441.1|Asia|Pakistan|04/10/2016	KY055441.1	Asia	Pakistan	2016-10-04
775	KY055442.1|Asia|Pakistan|04/10/2016	KY055442.1	Asia	Pakistan	2016-10-04
776	KX447633.1|Asia|China|10/05/2016	KX447633.1	Asia	China	2016-05-10
777	KX447635.1|Asia|China|10/05/2016	KX447635.1	Asia	China	2016-05-10
778	KX447636.1|Asia|China|10/05/2016	KX447636.1	Asia	China	2016-05-10
779	KX447637.1|Asia|China|10/05/2016	KX447637.1	Asia	China	2016-05-10
780	KX811526.1|Asia|China|21/10/2015	KX811526.1	Asia	China	2015-10-21
781	KX377124.1|Asia|India|28/09/2012	KX377124.1	Asia	India	2012-09-28
782	KX377125.1|Asia|India|04/10/2012	KX377125.1	Asia	India	2012-10-04
783	KX377126.1|Asia|India|18/10/2012	KX377126.1	Asia	India	2012-10-18
784	KX377127.1|Asia|India|19/10/2012	KX377127.1	Asia	India	2012-10-19
785	KX377128.1|Asia|India|20/10/2012	KX377128.1	Asia	India	2012-10-20
786	KX377129.1|Asia|India|07/08/2015	KX377129.1	Asia	India	2015-08-07
787	KX377130.1|Asia|India|18/09/2015	KX377130.1	Asia	India	2015-09-18
788	KY024579.1|SouthAmerica|Brazil|31/07/2015	KY024579.1	SouthAmerica	Brazil	2015-07-31
789	KU845734.1|Asia|China|11/11/2015	KU845734.1	Asia	China	2015-11-11
790	KU845735.1|Asia|China|11/11/2015	KU845735.1	Asia	China	2015-11-11
791	KU645506.1|Asia|China|01/12/2015	KU645506.1	Asia	China	2015-12-01
792	KU645507.1|Asia|China|01/10/2015	KU645507.1	Asia	China	2015-10-01
793	KU645508.1|Asia|China|01/10/2015	KU645508.1	Asia	China	2015-10-01
794	KU645509.1|Asia|China|01/10/2015	KU645509.1	Asia	China	2015-10-01
795	KU645510.1|Asia|China|01/10/2015	KU645510.1	Asia	China	2015-10-01
796	KU645511.1|Asia|China|01/01/2014	KU645511.1	Asia	China	2014-01-01
797	KU645512.1|Asia|China|01/10/2015	KU645512.1	Asia	China	2015-10-01
798	KU645513.1|Asia|China|01/01/2014	KU645513.1	Asia	China	2014-01-01
799	KU645514.1|Asia|China|01/10/2014	KU645514.1	Asia	China	2014-10-01
800	KU645515.1|Asia|China|01/10/2015	KU645515.1	Asia	China	2015-10-01
801	KU645516.1|Asia|China|01/10/2015	KU645516.1	Asia	China	2015-10-01
802	KU645517.1|Asia|China|01/10/2015	KU645517.1	Asia	China	2015-10-01
803	KU645518.1|Asia|China|01/10/2015	KU645518.1	Asia	China	2015-10-01
804	KU645519.1|Asia|China|01/10/2015	KU645519.1	Asia	China	2015-10-01
805	KU645520.1|Asia|China|01/10/2014	KU645520.1	Asia	China	2014-10-01
806	KU645521.1|Asia|China|01/10/2015	KU645521.1	Asia	China	2015-10-01
807	KU645522.1|Asia|China|01/10/2015	KU645522.1	Asia	China	2015-10-01
808	KU645523.1|Asia|China|01/10/2015	KU645523.1	Asia	China	2015-10-01
809	KU645524.1|Asia|China|01/10/2015	KU645524.1	Asia	China	2015-10-01
810	KU645525.1|Asia|China|01/10/2015	KU645525.1	Asia	China	2015-10-01
811	KU598851.1|Asia|China|01/01/2015	KU598851.1	Asia	China	2015-01-01
812	KU641014.1|Asia|China|01/01/2015	KU641014.1	Asia	China	2015-01-01
813	KU641015.1|Asia|China|01/11/2015	KU641015.1	Asia	China	2015-11-01
814	KX553924.1|Asia|Pakistan|10/06/2016	KX553924.1	Asia	Pakistan	2016-06-10
815	KX553925.1|Asia|Pakistan|10/06/2016	KX553925.1	Asia	Pakistan	2016-06-10
816	KU523251.1|MiddleEast|Iran|2015	KU523251.1	MiddleEast	Iran	2015
817	KX171347.1|MiddleEast|Egypt|01/03/2015	KX171347.1	MiddleEast	Egypt	2015-03-01
818	KX171348.1|MiddleEast|Egypt|01/04/2015	KX171348.1	MiddleEast	Egypt	2015-04-01
819	KX171349.1|MiddleEast|Egypt|01/04/2015	KX171349.1	MiddleEast	Egypt	2015-04-01
820	KU195689.1|MiddleEast|Iran|04/12/2013	KU195689.1	MiddleEast	Iran	2013-12-04
821	KU195690.1|MiddleEast|Iran|04/12/2013	KU195690.1	MiddleEast	Iran	2013-12-04
822	KU195691.1|MiddleEast|Iran|06/07/2013	KU195691.1	MiddleEast	Iran	2013-07-06
823	KU195692.1|MiddleEast|Iran|11/12/2013	KU195692.1	MiddleEast	Iran	2013-12-11
824	KU195693.1|MiddleEast|Iran|27/11/2013	KU195693.1	MiddleEast	Iran	2013-11-27
825	KU195694.1|MiddleEast|Iran|08/12/2013	KU195694.1	MiddleEast	Iran	2013-12-08
826	KU095829.1|Africa|Tunisia|06/02/2009	KU095829.1	Africa	Tunisia	2009-02-06
827	KU221054.1|Asia|China|01/02/2014	KU221054.1	Asia	China	2014-02-01
828	KT390277.1|Africa|SouthAfrica|2006-02	KT390277.1	Africa	SouthAfrica	2006-02
829	KT390278.1|Africa|SouthAfrica|2006-07	KT390278.1	Africa	SouthAfrica	2006-07
830	KT390279.1|Africa|SouthAfrica|2006-02	KT390279.1	Africa	SouthAfrica	2006-02
831	KT390280.1|Africa|SouthAfrica|2006-02	KT390280.1	Africa	SouthAfrica	2006-02
832	KT390281.1|Africa|SouthAfrica|2006-07	KT390281.1	Africa	SouthAfrica	2006-07
833	KT390282.1|Africa|SouthAfrica|2006-02	KT390282.1	Africa	SouthAfrica	2006-02
834	KT390283.1|Africa|SouthAfrica|2006-07	KT390283.1	Africa	SouthAfrica	2006-07
835	KP780287.1|Asia|VietNam|2013	KP780287.1	Asia	VietNam	2013
836	KP780288.1|Asia|VietNam|2013	KP780288.1	Asia	VietNam	2013
837	KP780289.1|Asia|VietNam|2013	KP780289.1	Asia	VietNam	2013
838	KP780290.1|Asia|VietNam|2013	KP780290.1	Asia	VietNam	2013
839	KP780291.1|Asia|VietNam|2013	KP780291.1	Asia	VietNam	2013
840	KP780292.1|Asia|VietNam|2013	KP780292.1	Asia	VietNam	2013
841	KP090251.1|Asia|India|10/03/2010	KP090251.1	Asia	India	2010-03-10
842	KP090253.1|Asia|India|21/05/2012	KP090253.1	Asia	India	2012-05-21
843	KP090254.1|Asia|India|15/03/2012	KP090254.1	Asia	India	2012-03-15
844	KP090256.1|Asia|India|01/06/2011	KP090256.1	Asia	India	2011-06-01
845	KP120755.1|Asia|India|10/08/2010	KP120755.1	Asia	India	2010-08-10
846	KP120756.1|Asia|India|25/04/2009	KP120756.1	Asia	India	2009-04-25
847	KP120757.1|Asia|India|05/05/2009	KP120757.1	Asia	India	2009-05-05
848	KP120758.1|Asia|India|10/02/2009	KP120758.1	Asia	India	2009-02-10
849	KM496300.1|Asia|China|25/11/2013	KM496300.1	Asia	China	2013-11-25
850	KM496301.1|Asia|China|10/03/2014	KM496301.1	Asia	China	2014-03-10
851	KM496302.1|Asia|China|10/03/2014	KM496302.1	Asia	China	2014-03-10
852	KM496303.1|Asia|China|29/03/2014	KM496303.1	Asia	China	2014-03-29
853	KM496304.1|Asia|China|02/04/2014	KM496304.1	Asia	China	2014-04-02
854	KM496305.1|Asia|China|22/04/2014	KM496305.1	Asia	China	2014-04-22
855	KM496306.1|Asia|China|13/11/2013	KM496306.1	Asia	China	2013-11-13
856	KM496307.1|Asia|China|13/11/2013	KM496307.1	Asia	China	2013-11-13
857	KM496308.1|Asia|China|09/12/2013	KM496308.1	Asia	China	2013-12-09
858	KM496309.1|Asia|China|09/12/2013	KM496309.1	Asia	China	2013-12-09
859	KM496310.1|Asia|China|17/12/2013	KM496310.1	Asia	China	2013-12-17
860	KM458171.1|Europe|Poland|2013-11	KM458171.1	Europe	Poland	2013-11
861	KM458172.1|Europe|Poland|2013-05	KM458172.1	Europe	Poland	2013-05
862	KM458173.1|Europe|Poland|2013-11	KM458173.1	Europe	Poland	2013-11
863	KM458174.1|Europe|Poland|2013-11	KM458174.1	Europe	Poland	2013-11
864	KM458175.1|Europe|Poland|2013-12	KM458175.1	Europe	Poland	2013-12
865	KM458176.1|Europe|Poland|2013-12	KM458176.1	Europe	Poland	2013-12
866	KM458177.1|Europe|Poland|2013-12	KM458177.1	Europe	Poland	2013-12
867	KM458178.1|Europe|Poland|2013-10	KM458178.1	Europe	Poland	2013-10
868	KM458179.1|Europe|Poland|2013-06	KM458179.1	Europe	Poland	2013-06
869	KM458180.1|Europe|Poland|2013-07	KM458180.1	Europe	Poland	2013-07
870	KM458181.1|Europe|Poland|2013-12	KM458181.1	Europe	Poland	2013-12
871	KM458182.1|Europe|Poland|2013-12	KM458182.1	Europe	Poland	2013-12
872	KM458183.1|Europe|Poland|2014-01	KM458183.1	Europe	Poland	2014-01
873	KM458184.1|Europe|Poland|2013-09	KM458184.1	Europe	Poland	2013-09
874	KM458185.1|Europe|Poland|1995	KM458185.1	Europe	Poland	1995
875	KJ872513.1|SouthAmerica|Argentina|2007	KJ872513.1	SouthAmerica	Argentina	2007
876	KJ872514.1|SouthAmerica|Argentina|2007	KJ872514.1	SouthAmerica	Argentina	2007
877	KM226337.1|Asia|Japan|1976	KM226337.1	Asia	Japan	1976
878	KM226338.1|Asia|Japan|1977	KM226338.1	Asia	Japan	1977
879	KM226339.1|Asia|Japan|1974	KM226339.1	Asia	Japan	1974
880	KM226340.1|Asia|Japan|1994	KM226340.1	Asia	Japan	1994
881	KM226341.1|Asia|Japan|1980	KM226341.1	Asia	Japan	1980
882	KM226342.1|Asia|Japan|1991	KM226342.1	Asia	Japan	1991
883	KM226343.1|Asia|Japan|1992	KM226343.1	Asia	Japan	1992
884	KJ955377.1|MiddleEast|Egypt|2010	KJ955377.1	MiddleEast	Egypt	2010
885	KJ955378.1|MiddleEast|Egypt|2010	KJ955378.1	MiddleEast	Egypt	2010
886	KJ955379.1|MiddleEast|Egypt|2010	KJ955379.1	MiddleEast	Egypt	2010
887	KJ955380.1|MiddleEast|Egypt|2010	KJ955380.1	MiddleEast	Egypt	2010
888	KJ728814.1|Asia|Taiwan|2012-11	KJ728814.1	Asia	Taiwan	2012-11
889	KJ728815.1|Asia|Taiwan|2012-11	KJ728815.1	Asia	Taiwan	2012-11
890	KJ728816.1|Asia|Taiwan|2012-11	KJ728816.1	Asia	Taiwan	2012-11
891	KJ728817.1|Asia|Taiwan|2012-11	KJ728817.1	Asia	Taiwan	2012-11
892	KJ728818.1|Asia|Taiwan|2012-11	KJ728818.1	Asia	Taiwan	2012-11
893	KJ728819.1|Asia|Taiwan|2012-11	KJ728819.1	Asia	Taiwan	2012-11
894	KJ728820.1|Asia|Taiwan|2012-11	KJ728820.1	Asia	Taiwan	2012-11
895	KJ728821.1|Asia|Taiwan|2012-11	KJ728821.1	Asia	Taiwan	2012-11
896	KJ728822.1|Asia|Taiwan|2012-11	KJ728822.1	Asia	Taiwan	2012-11
897	KJ728823.1|Asia|Taiwan|2012-11	KJ728823.1	Asia	Taiwan	2012-11
898	KJ728824.1|Asia|Taiwan|2012-11	KJ728824.1	Asia	Taiwan	2012-11
899	KJ728825.1|Asia|Taiwan|2012-11	KJ728825.1	Asia	Taiwan	2012-11
900	KJ728826.1|Asia|Taiwan|2012-11	KJ728826.1	Asia	Taiwan	2012-11
901	KJ728827.1|Asia|Taiwan|2012-11	KJ728827.1	Asia	Taiwan	2012-11
902	KJ728828.1|Asia|Taiwan|2012-11	KJ728828.1	Asia	Taiwan	2012-11
903	KJ728829.1|Asia|Taiwan|2012-11	KJ728829.1	Asia	Taiwan	2012-11
904	KJ728830.1|Asia|Taiwan|2012-11	KJ728830.1	Asia	Taiwan	2012-11
905	KJ620989.1|Asia|India|2008	KJ620989.1	Asia	India	2008
906	KJ620990.1|Asia|India|2010	KJ620990.1	Asia	India	2010
907	KJ620991.1|Asia|India|2010	KJ620991.1	Asia	India	2010
908	KJ620992.1|Asia|India|2009	KJ620992.1	Asia	India	2009
909	KJ620994.1|Asia|India|2009	KJ620994.1	Asia	India	2009
910	KJ620996.1|Asia|India|2010	KJ620996.1	Asia	India	2010
911	KJ620997.1|Asia|India|2011	KJ620997.1	Asia	India	2011
912	KJ620998.1|Asia|India|2011	KJ620998.1	Asia	India	2011
913	KJ620999.1|Asia|India|2011	KJ620999.1	Asia	India	2011
914	KJ621000.1|Asia|India|2011	KJ621000.1	Asia	India	2011
915	KJ621001.1|Asia|India|2011	KJ621001.1	Asia	India	2011
916	KJ621002.1|Asia|India|2011	KJ621002.1	Asia	India	2011
917	KJ621003.1|Asia|India|2011	KJ621003.1	Asia	India	2011
918	KJ621004.1|Asia|India|2011	KJ621004.1	Asia	India	2011
919	KJ621005.1|Asia|India|2011	KJ621005.1	Asia	India	2011
920	KJ621006.1|Asia|India|2011	KJ621006.1	Asia	India	2011
921	KJ621007.1|Asia|India|2011	KJ621007.1	Asia	India	2011
922	KJ621008.1|Asia|India|2011	KJ621008.1	Asia	India	2011
923	KJ621009.1|Asia|India|2011	KJ621009.1	Asia	India	2011
924	KJ621010.1|Asia|India|2011	KJ621010.1	Asia	India	2011
925	KJ621011.1|Asia|India|2011	KJ621011.1	Asia	India	2011
926	KJ621012.1|Asia|India|2011	KJ621012.1	Asia	India	2011
927	KJ621013.1|Asia|India|2011	KJ621013.1	Asia	India	2011
928	KJ621014.1|Asia|India|2011	KJ621014.1	Asia	India	2011
929	KJ621015.1|Asia|India|2011	KJ621015.1	Asia	India	2011
930	KJ621016.1|Asia|India|2011	KJ621016.1	Asia	India	2011
931	KJ621017.1|Asia|India|2011	KJ621017.1	Asia	India	2011
932	KJ621018.1|Asia|India|2011	KJ621018.1	Asia	India	2011
933	KJ621019.1|Asia|India|2011	KJ621019.1	Asia	India	2011
934	KJ621020.1|Asia|India|2011	KJ621020.1	Asia	India	2011
935	KJ621022.1|Asia|India|2012	KJ621022.1	Asia	India	2012
936	KJ621023.1|Asia|India|2012	KJ621023.1	Asia	India	2012
937	KJ621024.1|Asia|India|2012	KJ621024.1	Asia	India	2012
938	KJ126838.1|Asia|Japan|2013	KJ126838.1	Asia	Japan	2013
939	KJ004667.1|Asia|Japan|1979	KJ004667.1	Asia	Japan	1979
940	KJ004668.1|Asia|Japan|1980	KJ004668.1	Asia	Japan	1980
941	KJ004669.1|Asia|Japan|1977	KJ004669.1	Asia	Japan	1977
942	KJ004670.1|Asia|Japan|2013	KJ004670.1	Asia	Japan	2013
943	KJ004671.1|Asia|Japan|2013	KJ004671.1	Asia	Japan	2013
944	KJ004672.1|Asia|Japan|2013	KJ004672.1	Asia	Japan	2013
945	KF649566.1|MiddleEast|Israel|28/01/2004	KF649566.1	MiddleEast	Israel	2004-01-28
946	KF649567.1|MiddleEast|Israel|28/01/2004	KF649567.1	MiddleEast	Israel	2004-01-28
947	KF649568.1|MiddleEast|Israel|14/03/2003	KF649568.1	MiddleEast	Israel	2003-03-14
948	KF649569.1|MiddleEast|Israel|01/01/2003	KF649569.1	MiddleEast	Israel	2003-01-01
949	KC762955.1|Asia|Thailand|19/11/2008	KC762955.1	Asia	Thailand	2008-11-19
950	KC762956.1|Asia|Thailand|19/11/2008	KC762956.1	Asia	Thailand	2008-11-19
951	KC762957.1|Asia|Thailand|19/11/2008	KC762957.1	Asia	Thailand	2008-11-19
952	KC762958.1|Asia|Thailand|22/09/2009	KC762958.1	Asia	Thailand	2009-09-22
953	KC762959.1|Asia|Thailand|19/01/2010	KC762959.1	Asia	Thailand	2010-01-19
954	KC762960.1|Asia|Thailand|19/01/2010	KC762960.1	Asia	Thailand	2010-01-19
955	KC762961.1|Asia|Thailand|19/01/2010	KC762961.1	Asia	Thailand	2010-01-19
956	KC762962.1|Asia|Thailand|16/01/2011	KC762962.1	Asia	Thailand	2011-01-16
957	KC762963.1|Asia|Thailand|23/02/2011	KC762963.1	Asia	Thailand	2011-02-23
958	KC762964.1|Asia|Thailand|09/03/2011	KC762964.1	Asia	Thailand	2011-03-09
959	KC762965.1|Asia|Thailand|31/05/2011	KC762965.1	Asia	Thailand	2011-05-31
960	KC762966.1|Asia|Thailand|31/05/2011	KC762966.1	Asia	Thailand	2011-05-31
961	KC762967.1|Asia|Thailand|31/05/2011	KC762967.1	Asia	Thailand	2011-05-31
962	KF224930.1|Asia|China|2012	KF224930.1	Asia	China	2012
963	KF224938.1|Asia|China|2012	KF224938.1	Asia	China	2012
964	KC602112.1|Europe|Croatia|2011-09	KC602112.1	Europe	Croatia	2011-09
965	KC602113.1|Europe|Croatia|2012-03	KC602113.1	Europe	Croatia	2012-03
966	KC602114.1|Europe|Croatia|2012-12	KC602114.1	Europe	Croatia	2012-12
967	KC602115.1|Europe|Croatia|2012-12	KC602115.1	Europe	Croatia	2012-12
968	KC691410.1|Asia|Cambodia|2012	KC691410.1	Asia	Cambodia	2012
969	KC691411.1|Asia|Cambodia|2011	KC691411.1	Asia	Cambodia	2011
970	KC691412.1|Asia|Cambodia|2011	KC691412.1	Asia	Cambodia	2011
971	KC414026.1|Asia|China|2012-06	KC414026.1	Asia	China	2012-06
972	JX964755.1|Asia|China|21/08/2006	JX964755.1	Asia	China	2006-08-21
973	JX415529.1|SouthAmerica|Brazil|14/03/2012	JX415529.1	SouthAmerica	Brazil	2012-03-14
974	JX415530.1|SouthAmerica|Brazil|14/03/2011	JX415530.1	SouthAmerica	Brazil	2011-03-14
975	JX415531.1|SouthAmerica|Brazil|14/03/2011	JX415531.1	SouthAmerica	Brazil	2011-03-14
976	JX260426.1|Asia|China|2012-03	JX260426.1	Asia	China	2012-03
977	HE686970.1|Africa|Cameroon|2009	HE686970.1	Africa	Cameroon	2009
978	HE686971.1|Africa|Cameroon|2009	HE686971.1	Africa	Cameroon	2009
979	HE686972.1|Africa|Cameroon|2009	HE686972.1	Africa	Cameroon	2009
980	HE686973.1|Africa|Cameroon|2009	HE686973.1	Africa	Cameroon	2009
981	HE686974.1|Africa|Cameroon|2009	HE686974.1	Africa	Cameroon	2009
982	HE686975.1|Africa|Cameroon|2009	HE686975.1	Africa	Cameroon	2009
983	HE686976.1|Africa|Cameroon|2009	HE686976.1	Africa	Cameroon	2009
984	HE686977.1|Africa|Cameroon|2009	HE686977.1	Africa	Cameroon	2009
985	HE686978.1|Africa|Cameroon|2009	HE686978.1	Africa	Cameroon	2009
986	HE686979.1|Africa|Cameroon|2009	HE686979.1	Africa	Cameroon	2009
987	HE686980.1|Africa|Cameroon|2009	HE686980.1	Africa	Cameroon	2009
988	HE686981.1|Africa|Cameroon|2009	HE686981.1	Africa	Cameroon	2009
989	HE686982.1|Africa|Cameroon|2009	HE686982.1	Africa	Cameroon	2009
990	HE686983.1|Africa|Cameroon|2009	HE686983.1	Africa	Cameroon	2009
991	HE686984.1|Africa|Cameroon|2009	HE686984.1	Africa	Cameroon	2009
992	HE686985.1|Africa|Cameroon|2009	HE686985.1	Africa	Cameroon	2009
993	HE686986.1|Africa|Cameroon|2009	HE686986.1	Africa	Cameroon	2009
994	HE686987.1|Africa|Cameroon|2009	HE686987.1	Africa	Cameroon	2009
995	HE686988.1|Africa|Cameroon|2009	HE686988.1	Africa	Cameroon	2009
996	HE686989.1|Africa|Cameroon|2009	HE686989.1	Africa	Cameroon	2009
997	HE686990.1|Africa|Cameroon|2009	HE686990.1	Africa	Cameroon	2009
998	HE686991.1|Africa|Cameroon|2009	HE686991.1	Africa	Cameroon	2009
999	HE686992.1|Africa|Cameroon|2009	HE686992.1	Africa	Cameroon	2009
1000	HE686993.1|Africa|Cameroon|2009	HE686993.1	Africa	Cameroon	2009
1001	HE686994.1|Africa|Cameroon|2009	HE686994.1	Africa	Cameroon	2009
1002	HE686995.1|Africa|Cameroon|2009	HE686995.1	Africa	Cameroon	2009
1003	HE686996.1|Africa|Cameroon|2009	HE686996.1	Africa	Cameroon	2009
1004	HE686997.1|Africa|Cameroon|2009	HE686997.1	Africa	Cameroon	2009
1005	HE686998.1|Africa|Cameroon|2009	HE686998.1	Africa	Cameroon	2009
1006	HE686999.1|Africa|Cameroon|2009	HE686999.1	Africa	Cameroon	2009
1007	HE687000.1|Africa|Cameroon|2009	HE687000.1	Africa	Cameroon	2009
1008	HE687001.1|Africa|Cameroon|2009	HE687001.1	Africa	Cameroon	2009
1009	HE687002.1|Africa|Cameroon|2009	HE687002.1	Africa	Cameroon	2009
1010	HE687003.1|Africa|Cameroon|2009	HE687003.1	Africa	Cameroon	2009
1011	HE687004.1|Africa|Cameroon|2009	HE687004.1	Africa	Cameroon	2009
1012	HE687005.1|Africa|Cameroon|2009	HE687005.1	Africa	Cameroon	2009
1013	HE687006.1|Africa|Cameroon|2009	HE687006.1	Africa	Cameroon	2009
1014	HE687007.1|Africa|Cameroon|2009	HE687007.1	Africa	Cameroon	2009
1015	HE687008.1|Africa|Cameroon|2009	HE687008.1	Africa	Cameroon	2009
1016	HE687009.1|Africa|Cameroon|2009	HE687009.1	Africa	Cameroon	2009
1017	HE687010.1|Africa|Cameroon|2009	HE687010.1	Africa	Cameroon	2009
1018	HE687011.1|Africa|Cameroon|2009	HE687011.1	Africa	Cameroon	2009
1019	HE687012.1|Africa|Cameroon|2009	HE687012.1	Africa	Cameroon	2009
1020	HE687013.1|Africa|Cameroon|2009	HE687013.1	Africa	Cameroon	2009
1021	HE687014.1|Africa|Cameroon|2009	HE687014.1	Africa	Cameroon	2009
1022	HE687015.1|Africa|Cameroon|2009	HE687015.1	Africa	Cameroon	2009
1023	HE687016.1|Africa|Cameroon|2009	HE687016.1	Africa	Cameroon	2009
1024	JQ308213.1|SouthAmerica|Chile|2008	JQ308213.1	SouthAmerica	Chile	2008
1025	JQ308214.1|SouthAmerica|Chile|2006	JQ308214.1	SouthAmerica	Chile	2006
1026	JQ040531.1|Asia|India|2011-05	JQ040531.1	Asia	India	2011-05
1027	JF507715.1|Asia|SouthKorea|1991	JF507715.1	Asia	SouthKorea	1991
1028	FR850021.1|Asia|China|2010-11	FR850021.1	Asia	China	2010-11
1029	FR850022.1|Asia|China|2010-11	FR850022.1	Asia	China	2010-11
1030	FR850023.1|Asia|China|2010-12	FR850023.1	Asia	China	2010-12
1031	FR850024.1|Asia|China|2010-12	FR850024.1	Asia	China	2010-12
1032	FR850025.1|Asia|China|2010-12	FR850025.1	Asia	China	2010-12
1033	FR850026.1|Asia|China|2010-12	FR850026.1	Asia	China	2010-12
1034	FR850027.1|Asia|China|2010-12	FR850027.1	Asia	China	2010-12
1035	FR850028.1|Asia|China|2010-12	FR850028.1	Asia	China	2010-12
1036	FR850029.1|Asia|China|2010-04	FR850029.1	Asia	China	2010-04
1037	FR850030.1|Asia|China|2010-11	FR850030.1	Asia	China	2010-11
1038	HQ872023.1|Asia|China|2010-06	HQ872023.1	Asia	China	2010-06
1039	HQ872024.1|Asia|China|2010-11	HQ872024.1	Asia	China	2010-11
1040	HQ872025.1|Asia|China|2010-08	HQ872025.1	Asia	China	2010-08
1041	HQ872026.1|Asia|China|2010-10	HQ872026.1	Asia	China	2010-10
1042	HQ872027.1|Asia|China|2010-04	HQ872027.1	Asia	China	2010-04
1043	HQ872028.1|Asia|China|2010-06	HQ872028.1	Asia	China	2010-06
1044	HQ872029.1|Asia|China|2010-06	HQ872029.1	Asia	China	2010-06
1045	HQ872030.1|Asia|China|2010-03	HQ872030.1	Asia	China	2010-03
1046	HQ872031.1|Asia|China|2010-04	HQ872031.1	Asia	China	2010-04
1047	HQ872032.1|Asia|China|2010-09	HQ872032.1	Asia	China	2010-09
1048	HQ872033.1|Asia|China|2010-04	HQ872033.1	Asia	China	2010-04
1049	HQ872034.1|Asia|China|2010-04	HQ872034.1	Asia	China	2010-04
1050	HQ872035.1|Asia|China|2010-03	HQ872035.1	Asia	China	2010-03
1051	HQ872036.1|Asia|China|2010-03	HQ872036.1	Asia	China	2010-03
1052	HQ872037.1|Asia|China|2010-09	HQ872037.1	Asia	China	2010-09
1053	HQ872038.1|Asia|China|2010-04	HQ872038.1	Asia	China	2010-04
1054	HQ872039.1|Asia|China|2010-05	HQ872039.1	Asia	China	2010-05
1055	HQ872040.1|Asia|China|2010-05	HQ872040.1	Asia	China	2010-05
1056	HQ872041.1|Asia|China|2010-05	HQ872041.1	Asia	China	2010-05
1057	HQ872042.1|Asia|China|2010-03	HQ872042.1	Asia	China	2010-03
1058	HQ872043.1|Asia|China|2010-03	HQ872043.1	Asia	China	2010-03
1059	HQ872044.1|Asia|China|2010-09	HQ872044.1	Asia	China	2010-09
1060	HQ872045.1|Asia|China|2010-08	HQ872045.1	Asia	China	2010-08
1061	HQ872046.1|Asia|China|2010-11	HQ872046.1	Asia	China	2010-11
1062	HQ872047.1|Asia|China|2010-08	HQ872047.1	Asia	China	2010-08
1063	HM018710.1|Asia|SouthKorea|2009-10	HM018710.1	Asia	SouthKorea	2009-10
1064	HM018711.1|Asia|SouthKorea|2009-12	HM018711.1	Asia	SouthKorea	2009-12
1065	HM018712.1|Asia|SouthKorea|2009-12	HM018712.1	Asia	SouthKorea	2009-12
1066	HM018713.1|Asia|SouthKorea|2009-11	HM018713.1	Asia	SouthKorea	2009-11
1067	HM018714.1|Asia|SouthKorea|2009-11	HM018714.1	Asia	SouthKorea	2009-11
1068	HM018715.1|Asia|SouthKorea|2009-07	HM018715.1	Asia	SouthKorea	2009-07
1069	HM018716.1|Asia|SouthKorea|2009-11	HM018716.1	Asia	SouthKorea	2009-11
1070	HM018717.1|Asia|SouthKorea|2009-11	HM018717.1	Asia	SouthKorea	2009-11
1071	HM018718.1|Asia|SouthKorea|2009-11	HM018718.1	Asia	SouthKorea	2009-11
1072	HM018719.1|Asia|SouthKorea|2009-06	HM018719.1	Asia	SouthKorea	2009-06
1073	HM018720.1|Asia|SouthKorea|2009-12	HM018720.1	Asia	SouthKorea	2009-12
1074	HM018721.1|Asia|SouthKorea|2009-10	HM018721.1	Asia	SouthKorea	2009-10
1075	HM018722.1|Asia|SouthKorea|2009-11	HM018722.1	Asia	SouthKorea	2009-11
1076	HM018723.1|Asia|SouthKorea|2009-11	HM018723.1	Asia	SouthKorea	2009-11
1077	HM018724.1|Asia|SouthKorea|2009-10	HM018724.1	Asia	SouthKorea	2009-10
1078	HM018725.1|Asia|SouthKorea|2009-07	HM018725.1	Asia	SouthKorea	2009-07
1079	HM018726.1|Asia|SouthKorea|2009-09	HM018726.1	Asia	SouthKorea	2009-09
1080	HM018727.1|Asia|SouthKorea|2009-12	HM018727.1	Asia	SouthKorea	2009-12
1081	HM018728.1|Asia|SouthKorea|2009-10	HM018728.1	Asia	SouthKorea	2009-10
1082	HM018729.1|Asia|SouthKorea|2009-10	HM018729.1	Asia	SouthKorea	2009-10
1083	HM018730.1|Asia|SouthKorea|2009-07	HM018730.1	Asia	SouthKorea	2009-07
1084	HM018731.1|Asia|SouthKorea|2009-08	HM018731.1	Asia	SouthKorea	2009-08
1085	HM018732.1|Asia|SouthKorea|2009-12	HM018732.1	Asia	SouthKorea	2009-12
1086	HM018733.1|Asia|SouthKorea|2009-12	HM018733.1	Asia	SouthKorea	2009-12
1087	HM018734.1|Asia|SouthKorea|2009-12	HM018734.1	Asia	SouthKorea	2009-12
1088	HM018737.1|Asia|SouthKorea|2009-12	HM018737.1	Asia	SouthKorea	2009-12
1089	HM018738.1|Asia|SouthKorea|2009-09	HM018738.1	Asia	SouthKorea	2009-09
1090	HM018739.1|Asia|SouthKorea|2009-12	HM018739.1	Asia	SouthKorea	2009-12
1091	HM018740.1|Asia|SouthKorea|2009-09	HM018740.1	Asia	SouthKorea	2009-09
1092	GQ253579.1|NorthAmerica|USA|16/05/2003	GQ253579.1	NorthAmerica	USA	2003-05-16
1093	GQ253581.1|NorthAmerica|USA|16/05/2003	GQ253581.1	NorthAmerica	USA	2003-05-16
1094	GQ253582.1|NorthAmerica|USA|16/05/2003	GQ253582.1	NorthAmerica	USA	2003-05-16
1095	EU871767.1|SouthAmerica|Argentina|2007-08	EU871767.1	SouthAmerica	Argentina	2007-08
1096	EU871768.1|SouthAmerica|Argentina|2007-08	EU871768.1	SouthAmerica	Argentina	2007-08
1097	EU871769.1|SouthAmerica|Argentina|2007-09	EU871769.1	SouthAmerica	Argentina	2007-09
1098	EU871770.1|SouthAmerica|Argentina|2007-09	EU871770.1	SouthAmerica	Argentina	2007-09
1099	EU871771.1|SouthAmerica|Argentina|2007-09	EU871771.1	SouthAmerica	Argentina	2007-09
1100	EU871772.1|SouthAmerica|Argentina|2007-10	EU871772.1	SouthAmerica	Argentina	2007-10
1101	EU871773.1|SouthAmerica|Argentina|2007-09	EU871773.1	SouthAmerica	Argentina	2007-09
1102	EU871774.1|SouthAmerica|Argentina|2007-10	EU871774.1	SouthAmerica	Argentina	2007-10
1103	EU871775.1|SouthAmerica|Argentina|2007-10	EU871775.1	SouthAmerica	Argentina	2007-10
1104	EU871776.1|SouthAmerica|Argentina|2007-10	EU871776.1	SouthAmerica	Argentina	2007-10
1105	EU871777.1|SouthAmerica|Argentina|2007-11	EU871777.1	SouthAmerica	Argentina	2007-11
1106	EU871778.1|SouthAmerica|Argentina|2007-11	EU871778.1	SouthAmerica	Argentina	2007-11
1107	EU871779.1|SouthAmerica|Argentina|2007-12	EU871779.1	SouthAmerica	Argentina	2007-12
1108	EU871780.1|SouthAmerica|Argentina|2007-11	EU871780.1	SouthAmerica	Argentina	2007-11
1109	EU871781.1|SouthAmerica|Argentina|2007-11	EU871781.1	SouthAmerica	Argentina	2007-11
1110	EU871782.1|SouthAmerica|Argentina|2007-12	EU871782.1	SouthAmerica	Argentina	2007-12
1111	EU871783.1|SouthAmerica|Argentina|2008-02	EU871783.1	SouthAmerica	Argentina	2008-02
1112	EU871784.1|SouthAmerica|Argentina|2008-02	EU871784.1	SouthAmerica	Argentina	2008-02
1113	GQ168457.1|NorthAmerica|USA|06/04/2001	GQ168457.1	NorthAmerica	USA	2001-04-06
1114	GQ168458.1|NorthAmerica|USA|08/02/2003	GQ168458.1	NorthAmerica	USA	2003-02-08
1115	GQ168459.1|NorthAmerica|USA|14/02/2003	GQ168459.1	NorthAmerica	USA	2003-02-14
1116	GQ168460.1|NorthAmerica|USA|24/03/2004	GQ168460.1	NorthAmerica	USA	2004-03-24
1117	GQ168461.1|NorthAmerica|USA|01/04/2004	GQ168461.1	NorthAmerica	USA	2004-04-01
1118	GQ168462.1|NorthAmerica|USA|07/04/2004	GQ168462.1	NorthAmerica	USA	2004-04-07
1119	GQ168463.1|NorthAmerica|USA|16/04/2003	GQ168463.1	NorthAmerica	USA	2003-04-16
1120	GQ168464.1|NorthAmerica|USA|11/04/2003	GQ168464.1	NorthAmerica	USA	2003-04-11
1121	GQ168465.1|NorthAmerica|USA|30/04/2003	GQ168465.1	NorthAmerica	USA	2003-04-30
1122	GQ168466.1|NorthAmerica|USA|05/05/2003	GQ168466.1	NorthAmerica	USA	2003-05-05
1123	GQ168467.1|NorthAmerica|USA|16/05/2003	GQ168467.1	NorthAmerica	USA	2003-05-16
1124	GQ168468.2|NorthAmerica|USA|11/06/2001	GQ168468.2	NorthAmerica	USA	2001-06-11
1125	GQ168469.1|NorthAmerica|USA|05/07/2001	GQ168469.1	NorthAmerica	USA	2001-07-05
1126	GQ168470.1|NorthAmerica|USA|05/07/2001	GQ168470.1	NorthAmerica	USA	2001-07-05
1127	GQ168471.1|NorthAmerica|USA|12/07/2001	GQ168471.1	NorthAmerica	USA	2001-07-12
1128	GQ168472.1|NorthAmerica|USA|03/08/2001	GQ168472.1	NorthAmerica	USA	2001-08-03
1129	GQ168473.1|NorthAmerica|USA|03/08/2001	GQ168473.1	NorthAmerica	USA	2001-08-03
1130	GQ168474.1|NorthAmerica|USA|09/09/2004	GQ168474.1	NorthAmerica	USA	2004-09-09
1131	GQ168476.1|NorthAmerica|USA|02/12/2003	GQ168476.1	NorthAmerica	USA	2003-12-02
1132	GQ168477.1|NorthAmerica|USA|02/12/2003	GQ168477.1	NorthAmerica	USA	2003-12-02
1133	GQ168478.1|NorthAmerica|USA|23/10/2003	GQ168478.1	NorthAmerica	USA	2003-10-23
1134	GQ168482.2|NorthAmerica|USA|16/05/2003	GQ168482.2	NorthAmerica	USA	2003-05-16
1135	GQ168483.1|NorthAmerica|USA|16/05/2003	GQ168483.1	NorthAmerica	USA	2003-05-16
1136	GQ168484.2|NorthAmerica|USA|16/05/2003	GQ168484.2	NorthAmerica	USA	2003-05-16
1137	FJ883781.1|Asia|India|2006-12	FJ883781.1	Asia	India	2006-12
1138	FJ883782.1|Asia|India|2007-10	FJ883782.1	Asia	India	2007-10
1139	FJ167513.1|Asia|Malaysia|2007-02	FJ167513.1	Asia	Malaysia	2007-02
1140	FJ167514.1|Asia|Malaysia|2007-02	FJ167514.1	Asia	Malaysia	2007-02
1141	FJ167515.1|Asia|Malaysia|2007-02	FJ167515.1	Asia	Malaysia	2007-02
1142	FJ167516.1|Asia|Malaysia|2007-02	FJ167516.1	Asia	Malaysia	2007-02
1143	FJ167517.1|Asia|Malaysia|2007-07	FJ167517.1	Asia	Malaysia	2007-07
1144	FJ167518.1|Asia|Malaysia|2007-07	FJ167518.1	Asia	Malaysia	2007-07
1145	FJ167519.1|Asia|Malaysia|2007-07	FJ167519.1	Asia	Malaysia	2007-07
1146	FJ167520.1|Asia|Malaysia|2007-07	FJ167520.1	Asia	Malaysia	2007-07
1147	FJ167521.1|Asia|Malaysia|2007-08	FJ167521.1	Asia	Malaysia	2007-08
1148	FJ167522.1|Asia|Malaysia|2007-08	FJ167522.1	Asia	Malaysia	2007-08
1149	FJ167523.1|Asia|Malaysia|2007-08	FJ167523.1	Asia	Malaysia	2007-08
1150	FJ167524.1|Asia|Malaysia|2007-08	FJ167524.1	Asia	Malaysia	2007-08
1151	FJ172347.1|Asia|China|20/03/2008	FJ172347.1	Asia	China	2008-03-20
