# Supplementary material for: Phylodynamic reconstruction of major chicken infectious anemia virus clades epidemiology, dispersal, and evolution
Source: Front Microbiol. 2025 Jan 17;16:1527335. doi: 10.3389/fmicb.2025.1527335 (PMC11782247; doi:10.3389/fmicb.2025.1527335)
Supplement: Supplementary file 3 [file Data_Sheet_1.zip]

Archive with 7 entries (7 files):
- Supplementary figure 6.pdf
- Supplementary Table 1.xlsx
- Supplementary figure 1.pdf
- Supplementary figure 2.pdf
- Supplementary figure 3.jpg
- Supplementary figure 4.pdf
- Supplementary figure 5.pdf
